# Supplementary material for: Plasma membrane rather than endosomal Gq signaling drives transcriptional activity by the viral chemokine receptor US28 in glioblastoma
Source: bioRxiv. 2025 Jun 15:2025.06.12.659276. Preprint. [Version 1] doi: 10.1101/2025.06.12.659276 (PMC12259172; doi:10.1101/2025.06.12.659276)
Supplement: Supplement 2 [file media-2.xlsx]

## Sheet: Merged_raw_counts
GENE	Rluc__1	Rluc__2	Rluc__3	US28-Rluc__1	US28-Rluc__2	US28-Rluc__3	US28-PDCT-Rluc__1	US28-PDCT-Rluc__2	US28-PDCT-Rluc__3
A1BG	2	1	6	7	3	2	2	0	0
A1BG-AS1	51	50	41	47	49	65	31	63	32
A1CF	0	0	0	0	0	0	0	0	0
A2M	946	875	797	732	783	646	872	630	445
A2M-AS1	0	0	0	0	0	0	0	2	0
A2ML1	0	0	0	0	0	0	0	0	0
A2ML1-AS1	0	0	0	0	0	0	0	0	0
A2ML1-AS2	0	0	0	0	0	0	0	0	0
A2MP1	0	0	0	0	0	0	0	0	0
A3GALT2	0	0	0	1	0	1	1	0	4
A4GALT	106	141	118	140	198	174	163	175	110
A4GNT	0	0	0	1	0	0	0	0	0
AAAS	483	510	472	468	511	514	524	529	459
AACS	784	817	738	796	982	915	865	871	716
AACSP1	2	1	3	0	1	0	1	0	0
AADAC	0	0	0	0	0	0	0	0	0
AADACL2	0	0	0	0	0	0	0	0	0
AADACL2-AS1	0	0	0	0	0	0	0	1	0
AADACL3	1	2	0	2	1	2	0	1	0
AADACL4	0	0	0	0	0	0	0	0	0
AADACP1	0	0	0	1	0	0	0	0	0
AADAT	60	104	86	112	120	110	107	90	53
AAGAB	1559	1448	1449	1488	1768	1501	1363	1442	1112
AAK1	2337	2337	2275	2180	2307	2492	2339	2352	1525
AAMDC	113	131	85	87	153	100	104	122	80
AAMP	1590	1695	1463	1652	2056	1858	1670	1915	1500
AANAT	0	1	0	1	0	4	0	0	2
AAR2	704	843	726	795	849	771	678	765	625
AARD	0	1	0	0	0	0	0	6	0
AARS1	7889	7996	6929	5764	6073	6138	6372	6019	4578
AARS1P1	0	0	0	0	0	0	0	0	0
AARS2	422	484	446	472	581	600	514	495	428
AARSD1	8	9	12	13	13	14	16	18	14
AASDH	570	485	560	532	528	500	442	435	293
AASDHPPT	695	684	690	769	900	825	781	761	429
AASS	610	547	670	783	814	832	677	618	419
AATBC	3	2	3	1	0	0	0	0	0
AATF	2421	2655	2204	2634	2801	2889	2586	2855	2462
AATK	5	3	5	2	2	2	3	5	0
ABALON	13	14	15	5	15	10	13	14	22
ABAT	5	6	6	2	8	10	5	7	4
ABBA01000933.1	0	0	0	0	0	0	0	0	0
ABBA01000935.2	0	2	0	0	0	0	0	0	0
ABBA01006766.1	0	0	0	0	0	0	0	0	0
ABBA01010928.1	0	0	0	0	0	0	0	0	0
ABBA01031658.1	0	0	0	0	0	0	0	0	0
ABBA01031669.1	0	0	0	0	0	0	0	0	0
ABBA01045074.1	0	0	0	0	0	0	0	0	0
ABBA01045074.2	0	0	0	0	0	0	0	0	0
ABCA1	2134	1890	1878	1335	1358	1307	1662	1787	1218
ABCA10	3	10	1	5	5	1	3	4	3
ABCA11P	3	1	5	5	6	4	3	4	2
ABCA12	24	21	12	14	9	10	22	24	14
ABCA13	729	664	818	456	461	459	758	596	365
ABCA17P	0	0	1	0	0	3	4	1	2
ABCA2	816	856	767	759	776	744	827	731	544
ABCA3	413	371	336	247	373	345	322	264	234
ABCA4	3	1	1	1	1	1	1	3	2
ABCA5	66	63	64	87	92	86	89	59	46
ABCA6	4	4	7	4	2	6	11	4	2
ABCA7	470	547	488	483	469	524	508	507	316
ABCA8	18	7	11	15	8	19	4	8	1
ABCA9	0	3	1	0	0	0	0	0	2
ABCA9-AS1	0	0	0	0	0	0	0	0	0
ABCB1	9	3	4	1	4	4	5	5	2
ABCB10	291	349	318	374	435	370	399	385	304
ABCB10P1	0	0	0	0	0	0	0	0	0
ABCB10P3	0	0	0	0	0	0	0	0	0
ABCB10P4	0	0	0	0	0	0	0	0	0
ABCB11	25	17	15	15	8	16	19	12	20
ABCB4	2	4	1	5	2	1	3	7	2
ABCB5	0	0	1	1	3	6	3	2	1
ABCB6	31	23	21	21	39	16	30	34	10
ABCB7	516	564	517	550	729	648	554	550	429
ABCB8	1069	1132	1014	1137	1211	1178	1113	1083	897
ABCB9	361	351	365	331	372	307	350	348	329
ABCC1	2251	2285	2108	1978	2151	2075	2110	2036	1572
ABCC10	559	600	510	481	573	562	511	517	382
ABCC11	5	10	7	1	8	7	6	4	6
ABCC12	0	0	0	0	0	0	3	0	1
ABCC13	0	0	0	0	0	0	0	0	0
ABCC2	52	54	65	57	42	57	59	59	47
ABCC3	3769	3793	3498	2939	3358	3329	3605	3360	2495
ABCC4	610	588	612	576	631	557	645	647	445
ABCC5	433	462	451	513	594	530	499	510	382
ABCC5-AS1	0	0	0	0	0	0	1	0	0
ABCC6	3	1	0	2	2	0	0	0	0
ABCC6P1	0	0	0	0	0	0	0	0	0
ABCC6P2	0	3	0	0	0	1	0	0	0
ABCC8	0	0	1	0	0	0	0	0	2
ABCC9	17	19	8	10	18	16	21	24	10
ABCD1	578	679	639	556	663	654	559	515	399
ABCD1P2	0	0	0	0	0	0	0	0	0
ABCD1P3	0	0	0	0	0	0	0	0	0
ABCD1P4	0	0	0	0	0	0	0	0	0
ABCD1P5	0	0	0	0	0	0	0	0	0
ABCD2	0	4	0	0	0	1	0	4	1
ABCD3	1191	1086	1155	1201	1303	1276	1274	1261	813
ABCD4	381	397	338	360	409	374	399	350	303
ABCE1	1276	1134	1251	1708	1777	1763	1923	1971	1291
ABCF1	2599	2796	2454	3057	3429	3261	2907	3324	2556
ABCF2	3597	3771	3306	4084	4864	4666	4128	4646	3891
ABCF2P1	0	0	1	1	1	0	0	2	0
ABCF2P2	0	0	0	0	0	0	0	0	0
ABCF3	1412	1565	1404	1414	1689	1609	1281	1339	1112
ABCG1	2	0	4	1	2	4	0	10	4
ABCG2	6	7	9	17	13	24	10	11	12
ABCG4	7	14	10	2	4	9	6	4	3
ABCG5	0	0	0	0	0	1	0	0	0
ABCG8	0	0	0	0	1	0	3	1	2
ABHD1	14	10	12	6	6	9	4	6	4
ABHD10	391	315	287	373	444	389	327	365	266
ABHD11	272	337	289	316	361	310	347	388	348
ABHD11-AS1	1	10	7	3	2	0	1	3	1
ABHD12	1409	1428	1284	1313	1599	1391	1300	1365	1130
ABHD12B	0	0	0	0	0	0	0	0	0
ABHD13	111	102	138	190	158	170	177	126	105
ABHD14A	44	46	55	35	41	45	42	49	30
ABHD14A-ACY1	0	1	0	0	0	0	0	0	0
ABHD14B	236	217	233	179	175	214	171	141	151
ABHD15	305	288	259	369	430	387	354	339	312
ABHD15-AS1	0	0	0	0	0	1	0	0	0
ABHD16A	13	10	8	12	13	11	16	14	9
ABHD16B	2	4	0	2	0	3	2	1	0
ABHD17A	413	478	412	445	543	518	506	514	433
ABHD17AP1	0	0	0	1	1	5	1	0	1
ABHD17AP3	0	1	0	0	1	0	0	0	0
ABHD17AP4	1	0	0	0	1	0	0	1	0
ABHD17AP5	0	0	0	0	0	0	0	0	0
ABHD17AP6	0	0	1	1	0	0	0	0	0
ABHD17AP7	0	0	0	0	0	0	0	0	0
ABHD17AP8	0	0	0	0	0	0	0	0	0
ABHD17AP9	0	0	0	0	0	0	0	0	0
ABHD17B	210	216	209	181	241	236	234	223	142
ABHD17C	245	279	280	297	316	351	374	301	257
ABHD18	129	115	139	167	166	181	136	156	112
ABHD2	3500	3511	3494	3926	4551	4462	4730	4685	3259
ABHD3	191	166	165	259	292	282	229	255	159
ABHD4	769	858	697	633	664	649	551	542	431
ABHD5	324	315	323	368	454	411	351	368	239
ABHD6	200	198	193	191	220	194	205	214	177
ABHD8	387	413	390	348	454	325	330	350	284
ABI1	677	709	657	700	800	817	736	685	524
ABI1P1	0	0	0	0	0	0	0	0	0
ABI2	2192	2237	2166	2350	2480	2502	2440	2503	1694
ABI3	0	2	0	0	0	0	0	0	0
ABI3BP	2338	2449	2347	1709	1678	1617	1934	1791	1136
ABITRAM	280	266	309	364	385	393	290	336	236
ABITRAMP1	0	0	0	0	0	0	0	0	0
ABL1	3498	3679	3207	3209	3828	3597	3210	3580	2734
ABL2	4694	4741	4361	5835	6180	6420	5571	6457	4388
ABLIM1	1974	1870	1941	2034	2129	2256	2376	2165	1620
ABLIM2	3	7	6	3	2	2	0	0	5
ABLIM3	702	663	618	465	484	460	583	648	396
ABO	0	0	0	0	0	0	0	0	0
ABR	4258	4604	4054	3863	4357	4330	4097	4352	3378
ABRA	0	0	0	0	0	0	0	0	0
ABRACL	308	333	387	321	357	358	333	336	255
ABRAXAS1	126	91	123	105	147	129	137	130	69
ABRAXAS2	622	554	528	586	628	602	542	550	434
ABT1	468	484	429	519	596	528	445	528	426
ABT1P1	0	0	0	0	0	0	0	0	1
ABTB1	140	123	142	127	147	164	120	157	97
ABTB2	450	464	443	512	523	488	489	485	397
AC000029.1	0	0	0	0	0	1	0	0	0
AC000029.2	0	0	0	0	0	0	0	0	0
AC000032.1	0	0	0	0	0	0	0	0	0
AC000035.1	0	0	0	0	0	0	0	0	0
AC000036.1	0	0	0	0	0	0	0	0	0
AC000041.1	0	0	0	0	0	0	0	0	0
AC000050.1	0	0	0	0	0	0	0	0	0
AC000050.3	0	0	0	0	0	0	0	0	0
AC000058.1	0	2	0	0	0	0	0	0	0
AC000061.1	0	0	0	0	0	0	0	0	0
AC000065.1	0	0	0	0	3	0	0	0	0
AC000065.2	2	15	7	9	6	12	15	14	2
AC000067.1	0	0	0	0	0	0	0	0	0
AC000068.1	11	17	9	8	13	11	7	8	8
AC000068.2	7	4	11	3	2	6	6	11	9
AC000068.3	3	3	5	0	2	0	0	2	0
AC000072.1	3	0	1	2	0	1	1	0	2
AC000077.1	0	0	0	0	0	0	0	0	0
AC000078.1	2	0	0	0	0	3	0	1	0
AC000081.1	0	0	2	0	0	0	0	2	0
AC000081.2	0	0	0	0	0	0	0	0	0
AC000082.1	0	0	0	0	0	0	0	0	0
AC000085.1	2	1	0	2	1	0	1	3	0
AC000089.1	3	5	5	3	3	2	3	1	3
AC000093.1	0	1	0	0	0	1	0	0	1
AC000095.1	0	0	1	0	0	1	0	0	0
AC000095.2	0	0	0	0	0	0	0	0	0
AC000095.3	0	0	0	0	0	0	0	0	0
AC000111.1	0	0	0	0	0	0	0	0	0
AC000111.2	0	0	0	0	0	0	0	0	0
AC000113.1	0	0	0	0	0	0	0	0	0
AC000114.1	0	0	0	0	0	0	0	0	0
AC000120.1	0	0	0	0	0	0	0	5	0
AC000120.2	2	2	6	4	2	7	6	5	1
AC000120.3	0	0	0	0	0	0	0	0	0
AC000120.4	0	0	0	0	0	0	0	0	0
AC000123.1	0	0	0	0	0	0	0	0	0
AC000123.2	13	12	4	14	14	8	8	9	3
AC000123.3	73	81	93	116	106	143	130	129	48
AC000124.1	0	0	0	0	0	0	0	0	0
AC000362.1	0	0	0	0	0	0	0	0	0
AC000367.1	0	0	0	0	0	0	0	0	0
AC000372.1	0	0	0	0	0	0	0	0	0
AC000374.1	0	0	0	0	0	0	0	0	0
AC000403.1	24	29	18	20	30	22	21	15	23
AC001226.1	0	1	0	0	0	1	0	0	1
AC001226.2	3	3	2	1	0	0	1	1	1
AC002044.1	0	0	0	0	0	0	0	0	0
AC002044.2	1	2	4	2	3	0	1	2	0
AC002044.3	0	0	0	0	0	0	1	2	0
AC002056.1	4	2	3	7	7	5	0	5	4
AC002056.2	0	0	0	0	0	0	0	0	0
AC002057.1	0	0	0	0	0	0	0	0	0
AC002057.2	0	0	0	0	0	0	0	0	0
AC002059.1	1	3	3	7	12	7	5	4	5
AC002059.2	2	0	0	0	0	0	0	0	0
AC002059.3	0	0	0	0	0	0	0	0	2
AC002064.1	0	0	0	0	0	0	0	0	0
AC002064.2	2	0	0	1	3	0	2	2	0
AC002064.3	0	0	0	0	0	0	0	0	0
AC002064.4	0	1	0	0	0	3	0	0	0
AC002066.1	2	1	5	2	2	3	0	2	4
AC002069.1	0	0	0	0	0	0	0	0	0
AC002069.2	0	0	0	1	1	0	1	0	2
AC002069.3	0	0	0	0	0	0	0	0	0
AC002069.4	0	0	0	0	0	0	0	0	0
AC002070.1	0	0	1	0	1	0	0	0	0
AC002072.1	0	0	0	0	0	0	0	0	0
AC002073.1	0	0	0	0	0	0	0	0	0
AC002074.1	17	31	19	28	16	17	21	13	17
AC002074.2	2	0	0	0	0	0	2	0	0
AC002075.1	0	0	0	0	0	0	0	0	0
AC002075.2	1	0	0	0	0	1	1	0	0
AC002076.1	0	0	0	0	0	0	0	0	0
AC002076.2	0	0	0	0	0	0	0	0	0
AC002090.1	0	0	0	0	0	0	0	0	0
AC002091.1	0	0	0	0	0	0	0	0	0
AC002091.2	0	0	0	0	0	0	0	0	0
AC002094.1	0	0	0	0	0	0	0	0	0
AC002094.2	3	0	0	0	3	2	0	2	0
AC002094.3	0	0	0	0	0	0	0	0	0
AC002094.4	5	0	5	2	0	6	5	2	3
AC002094.5	1	0	0	0	0	0	0	0	0
AC002101.1	0	0	0	0	0	0	0	0	0
AC002115.1	0	0	0	0	0	0	0	0	0
AC002116.1	0	0	0	0	0	0	0	0	0
AC002116.2	5	8	5	17	8	13	10	17	10
AC002127.1	0	0	0	0	0	0	0	0	0
AC002128.1	0	0	0	0	0	1	0	0	0
AC002128.2	0	0	0	0	0	0	0	0	0
AC002306.1	0	0	0	0	0	0	0	0	0
AC002310.1	6	10	5	4	7	2	4	6	2
AC002310.2	3	0	2	5	4	3	7	6	4
AC002310.3	0	0	0	0	0	0	0	0	0
AC002310.4	0	0	0	0	0	0	0	0	0
AC002310.5	3	4	3	3	3	0	8	4	1
AC002316.1	27	30	21	33	23	19	31	47	15
AC002331.1	0	0	0	0	0	0	0	0	0
AC002347.1	1	1	3	0	1	3	1	5	1
AC002347.2	2	3	3	1	1	2	2	1	2
AC002350.1	0	0	0	0	0	0	0	0	0
AC002350.2	3	2	3	3	6	4	2	1	4
AC002351.1	0	0	0	0	2	0	1	0	0
AC002359.1	0	0	0	0	0	0	0	0	0
AC002365.1	0	0	0	0	0	0	0	0	0
AC002366.1	0	0	0	0	0	0	0	0	0
AC002368.1	0	0	0	0	0	0	0	0	0
AC002375.1	0	0	0	0	0	0	4	1	0
AC002377.1	0	0	0	0	0	1	0	1	0
AC002378.1	0	0	1	0	0	1	0	1	0
AC002381.1	0	0	0	0	0	0	0	0	0
AC002383.1	0	0	0	0	0	0	0	0	0
AC002386.1	0	0	0	0	0	0	0	0	0
AC002395.1	0	0	0	0	0	1	0	0	0
AC002398.1	0	1	0	0	0	0	0	0	0
AC002398.2	6	8	5	9	4	7	7	4	2
AC002400.1	0	0	0	0	0	0	0	0	0
AC002401.1	12	13	13	3	3	8	3	11	15
AC002401.2	0	1	1	0	0	0	0	3	0
AC002401.3	0	0	0	0	0	0	0	0	0
AC002401.4	101	88	82	152	167	126	170	171	122
AC002407.1	0	0	0	0	0	0	0	0	0
AC002407.2	2	0	0	1	3	2	0	3	0
AC002416.1	0	0	0	0	0	0	0	0	0
AC002428.1	0	0	0	0	0	0	0	0	0
AC002428.2	0	0	0	0	0	0	0	0	0
AC002429.1	0	0	1	0	0	1	0	0	1
AC002429.2	0	0	0	0	0	0	0	2	0
AC002451.1	0	0	2	0	0	3	1	0	0
AC002451.2	0	0	0	0	0	0	0	0	0
AC002456.1	15	9	31	6	8	8	13	16	12
AC002456.2	0	0	0	0	0	0	0	0	0
AC002458.1	0	0	0	0	0	0	0	0	0
AC002460.1	0	0	0	0	0	0	0	0	0
AC002460.2	0	1	1	0	0	0	0	0	0
AC002461.1	0	0	0	0	0	0	0	0	0
AC002463.1	0	0	0	0	1	0	0	0	0
AC002464.1	0	0	0	0	0	0	0	0	0
AC002465.1	0	0	0	0	0	0	0	0	0
AC002467.1	32	19	23	25	33	33	28	28	23
AC002470.1	8	2	7	0	0	4	1	3	2
AC002470.2	0	0	0	0	0	0	0	0	0
AC002472.1	0	0	1	0	0	0	0	0	0
AC002472.2	0	1	6	1	4	2	7	2	1
AC002472.3	0	0	0	0	1	3	1	0	0
AC002472.4	0	0	0	0	0	0	0	0	0
AC002480.1	47	47	38	48	23	45	65	59	57
AC002480.2	18	17	15	13	25	9	17	20	20
AC002486.1	1	0	0	0	0	0	0	0	0
AC002486.2	0	0	0	0	0	0	0	0	0
AC002487.1	0	0	0	0	0	0	0	0	0
AC002504.1	0	5	1	0	2	0	1	0	3
AC002511.1	0	0	0	0	0	0	0	0	0
AC002511.2	0	0	0	0	0	0	0	0	0
AC002511.3	0	0	0	0	0	0	0	0	0
AC002519.1	0	1	1	0	0	0	0	0	0
AC002519.2	0	0	0	0	1	0	0	2	1
AC002524.1	6	2	6	5	8	2	5	1	3
AC002525.1	0	0	0	0	0	0	0	0	0
AC002529.1	0	0	0	0	0	0	0	0	0
AC002540.1	3	4	8	5	1	1	12	0	1
AC002542.1	0	0	0	0	0	0	0	0	0
AC002542.2	0	0	0	0	0	0	0	0	0
AC002542.3	0	0	0	0	0	0	0	0	0
AC002542.4	0	0	0	0	0	0	0	0	0
AC002542.5	0	0	0	0	0	0	0	0	0
AC002542.6	0	0	0	0	0	0	0	0	0
AC002543.1	0	0	0	0	0	0	0	0	0
AC002543.2	0	0	0	0	0	0	0	0	0
AC002545.1	0	0	0	0	0	0	0	0	0
AC002546.1	0	0	0	0	0	0	0	0	0
AC002550.1	3	0	0	1	2	0	1	2	0
AC002550.2	3	2	2	8	3	3	2	2	1
AC002551.1	1	1	6	1	1	1	1	0	0
AC002553.1	2	6	3	1	3	5	11	8	2
AC002553.2	0	0	1	0	0	0	1	1	0
AC002558.1	6	8	7	6	11	14	14	14	2
AC002558.2	1	1	0	1	0	0	1	0	0
AC002558.3	10	16	13	11	17	25	28	14	18
AC002563.1	0	0	0	0	0	0	0	0	1
AC002980.1	0	0	0	0	0	0	0	0	0
AC002981.1	0	0	0	0	0	0	0	0	0
AC002984.1	0	0	0	0	0	0	0	0	0
AC002985.1	0	0	0	0	0	0	0	0	0
AC002996.1	0	0	0	0	0	0	0	0	0
AC003001.1	0	0	0	0	0	0	0	0	0
AC003001.2	0	0	0	0	0	0	0	0	0
AC003002.1	0	0	0	0	0	0	0	0	0
AC003002.2	0	2	1	0	1	1	0	0	0
AC003002.3	2	2	0	5	0	7	1	2	3
AC003005.1	0	0	0	0	0	0	0	0	0
AC003005.2	2	3	1	1	5	1	2	1	3
AC003006.1	0	0	0	0	0	0	0	0	0
AC003009.1	0	0	0	0	0	0	0	0	0
AC003035.1	0	0	0	3	0	0	1	0	2
AC003035.2	0	0	0	0	0	0	0	0	3
AC003043.1	0	0	0	0	0	0	0	0	0
AC003043.2	0	0	0	0	0	0	0	0	0
AC003043.3	0	0	0	0	1	0	0	0	0
AC003044.1	1	0	1	0	0	1	2	0	0
AC003045.1	0	0	0	0	0	0	0	0	0
AC003070.1	0	0	0	0	0	2	0	0	0
AC003070.2	0	0	0	3	0	0	1	1	1
AC003070.7	0	0	0	0	0	0	0	0	0
AC003071.1	0	1	0	1	0	0	0	0	0
AC003071.2	0	0	0	0	0	2	0	0	0
AC003072.1	6	6	4	1	1	5	0	1	4
AC003072.2	0	0	3	2	0	1	2	2	1
AC003077.1	0	0	3	0	0	0	0	0	2
AC003080.1	0	0	1	0	1	0	0	1	0
AC003084.1	0	0	0	0	0	0	0	0	0
AC003086.1	0	6	6	0	3	0	2	0	2
AC003087.1	0	0	0	0	0	0	0	0	0
AC003092.1	9	20	13	18	21	23	22	16	21
AC003092.2	0	0	0	0	0	0	1	0	0
AC003093.1	0	0	2	2	1	4	9	2	4
AC003098.1	0	0	0	0	1	0	0	2	1
AC003101.1	0	1	1	1	0	0	2	0	2
AC003101.2	1	0	1	0	0	1	1	0	1
AC003101.3	0	0	0	0	0	1	0	0	0
AC003102.1	18	6	27	28	20	25	23	20	12
AC003109.1	0	0	0	0	0	0	0	0	0
AC003657.1	0	0	0	0	0	0	0	0	0
AC003657.2	0	0	0	0	0	0	0	0	0
AC003659.1	0	0	0	0	0	0	0	0	0
AC003666.1	0	0	0	0	1	0	0	0	0
AC003669.1	0	0	0	0	0	0	0	0	0
AC003681.1	12	8	8	8	15	7	3	9	5
AC003682.1	1	3	0	1	3	5	0	1	0
AC003684.1	0	0	0	0	0	0	0	0	0
AC003685.1	0	0	0	0	0	0	0	0	0
AC003685.2	0	0	0	0	0	0	0	0	0
AC003686.1	0	0	0	0	0	0	0	0	0
AC003687.1	0	0	0	0	0	0	0	0	0
AC003688.1	0	0	0	0	0	1	0	1	0
AC003688.2	0	0	0	0	0	0	0	0	0
AC003688.3	0	0	0	0	0	0	0	0	0
AC003950.1	0	0	0	0	1	0	0	0	0
AC003956.1	0	0	0	0	0	0	0	0	0
AC003957.1	0	0	0	0	0	0	0	0	0
AC003958.1	0	0	0	0	0	0	0	0	0
AC003958.2	0	1	2	0	2	3	1	2	0
AC003965.1	1	6	5	2	1	0	2	4	0
AC003965.2	0	0	0	0	0	0	0	0	0
AC003973.1	0	0	0	0	0	0	0	0	0
AC003973.2	0	0	0	0	0	0	0	0	0
AC003975.1	0	0	0	0	0	0	0	0	0
AC003982.1	0	0	0	0	0	0	0	0	0
AC003984.1	0	0	0	0	0	0	2	0	0
AC003985.1	0	0	0	0	0	0	0	0	0
AC003986.1	0	0	0	0	0	0	0	0	1
AC003986.2	0	0	0	0	0	0	0	0	0
AC003986.3	1	1	3	0	0	0	2	0	2
AC003988.1	0	0	0	0	0	0	0	0	0
AC003989.1	0	0	0	0	0	0	0	0	0
AC003989.2	0	0	0	0	0	0	0	0	0
AC003991.1	6	7	11	3	6	5	10	5	4
AC003991.2	5	12	6	1	2	1	4	3	5
AC003992.1	0	0	0	0	0	0	0	0	0
AC004000.1	1	2	2	4	0	1	5	1	1
AC004004.1	0	0	0	0	0	0	0	0	0
AC004006.1	0	0	0	0	0	0	0	0	0
AC004009.1	0	0	0	0	0	0	0	0	0
AC004009.2	0	0	0	0	0	0	0	0	0
AC004009.3	0	0	0	0	0	0	0	0	0
AC004012.1	0	0	0	1	1	1	0	1	0
AC004014.1	0	0	0	0	0	0	0	0	0
AC004014.2	0	0	0	0	0	0	0	0	0
AC004022.1	0	0	0	0	0	0	0	0	0
AC004022.2	0	0	0	0	0	0	0	0	0
AC004023.1	0	0	0	0	0	0	0	0	0
AC004024.1	0	1	0	0	0	1	0	0	0
AC004034.1	0	0	0	1	0	0	0	0	1
AC004039.1	0	0	0	0	0	0	0	0	0
AC004047.1	0	0	0	0	0	0	0	0	0
AC004052.1	0	0	0	0	0	0	0	0	0
AC004053.1	0	0	0	0	0	0	0	0	0
AC004054.1	0	0	0	0	0	0	0	0	0
AC004057.1	2	4	1	2	0	0	5	4	2
AC004062.1	0	0	0	0	0	0	0	0	0
AC004063.1	0	0	0	0	0	0	0	0	0
AC004066.1	0	0	0	0	0	0	0	0	0
AC004066.2	0	0	0	0	0	0	0	0	0
AC004067.1	0	1	4	6	4	3	2	3	1
AC004069.1	3	2	3	3	3	2	2	4	3
AC004069.2	1	0	0	0	0	0	0	0	0
AC004069.3	0	0	0	0	0	0	0	0	0
AC004074.1	0	0	0	0	0	0	0	0	0
AC004076.1	0	0	0	1	0	3	0	0	0
AC004076.2	15	11	16	14	20	10	8	26	8
AC004079.1	0	0	0	0	0	0	0	0	0
AC004079.2	0	0	0	0	0	0	0	0	0
AC004079.3	0	0	0	0	0	0	0	0	0
AC004079.4	0	0	0	0	0	0	0	0	0
AC004079.5	0	0	0	0	0	0	0	0	0
AC004080.1	0	0	0	0	0	0	0	0	0
AC004080.10	0	0	0	0	0	0	0	0	0
AC004080.11	0	0	0	0	0	0	0	0	0
AC004080.12	0	0	0	0	0	0	0	0	0
AC004080.13	0	0	0	0	0	0	0	0	0
AC004080.14	0	0	0	0	0	0	0	0	0
AC004080.15	0	0	0	0	0	0	0	0	0
AC004080.16	0	0	0	0	0	0	0	0	0
AC004080.17	0	0	0	0	0	0	0	0	0
AC004080.2	0	0	1	0	0	1	0	1	0
AC004080.3	0	0	0	0	0	0	0	0	0
AC004080.4	0	0	0	0	0	0	0	0	0
AC004080.5	0	0	0	0	0	0	0	0	0
AC004080.6	0	0	0	0	0	0	0	0	0
AC004080.7	0	0	0	0	0	0	0	0	0
AC004080.8	0	0	0	0	0	0	0	0	0
AC004080.9	0	0	0	0	0	0	0	0	0
AC004083.1	6	11	8	8	7	7	9	4	1
AC004112.1	0	0	1	0	0	0	0	0	0
AC004125.1	0	0	0	0	0	0	0	0	0
AC004129.1	0	0	0	0	0	0	0	0	0
AC004129.2	0	0	0	0	0	0	0	0	1
AC004129.3	0	0	0	0	0	0	2	0	0
AC004129.4	0	0	0	0	0	0	0	0	0
AC004130.1	1	1	0	0	0	0	0	1	0
AC004130.2	13	11	11	8	10	8	5	19	12
AC004134.1	0	0	0	0	0	0	0	0	0
AC004147.1	0	0	0	0	0	0	0	0	0
AC004147.2	0	0	0	0	0	0	0	0	0
AC004147.3	0	0	0	0	0	0	0	0	0
AC004147.4	0	0	0	0	0	0	0	0	0
AC004147.5	0	0	0	0	0	0	0	0	0
AC004148.1	6	8	6	20	13	5	21	8	6
AC004151.1	18	16	15	19	17	14	24	19	18
AC004156.1	8	11	7	3	9	2	3	2	3
AC004158.1	1	4	3	3	2	3	5	6	4
AC004160.1	0	2	3	4	1	3	1	0	1
AC004160.2	0	0	0	0	0	0	0	0	0
AC004217.1	0	0	0	0	0	0	0	1	0
AC004217.2	0	0	0	0	0	0	0	0	0
AC004221.1	0	1	0	1	0	4	4	1	2
AC004223.1	0	0	0	0	0	0	0	0	0
AC004223.2	2	0	0	2	1	2	3	0	0
AC004223.3	0	0	0	0	0	0	0	0	0
AC004223.4	0	0	0	1	5	3	3	1	1
AC004224.1	0	0	0	0	0	0	1	0	0
AC004224.2	0	0	0	0	0	0	0	0	0
AC004231.1	3	0	0	1	0	0	0	0	0
AC004231.3	0	0	0	0	1	0	0	0	0
AC004232.1	0	0	0	0	0	0	0	0	0
AC004232.2	0	1	9	0	6	1	0	4	4
AC004233.1	0	0	0	0	0	0	0	1	0
AC004233.2	10	20	7	2	28	12	16	10	10
AC004233.3	0	0	0	0	0	0	0	0	0
AC004241.1	8	11	7	7	8	7	3	0	0
AC004241.2	1	0	3	0	3	0	0	0	0
AC004241.3	5	1	0	4	3	4	2	5	4
AC004241.4	0	0	0	0	1	0	0	0	0
AC004241.5	0	0	0	0	0	0	0	1	0
AC004253.1	0	0	0	0	0	0	0	0	0
AC004253.2	0	0	0	0	0	0	0	0	0
AC004257.1	0	0	0	0	0	0	1	0	0
AC004263.1	0	0	1	0	0	0	0	3	0
AC004263.2	2	5	5	8	11	3	2	7	1
AC004264.1	0	2	0	2	2	0	3	4	4
AC004264.2	4	2	0	3	1	0	2	4	2
AC004381.1	0	0	0	0	0	1	0	1	0
AC004381.2	0	0	0	0	0	1	0	0	0
AC004381.3	0	0	0	0	0	0	0	0	0
AC004381.4	0	0	0	0	0	0	0	0	0
AC004383.1	1	8	1	2	3	9	0	5	1
AC004386.1	3	0	2	0	0	1	2	2	2
AC004386.2	0	0	0	0	0	0	0	0	0
AC004386.3	0	0	0	2	0	0	0	0	0
AC004386.4	0	0	0	0	0	0	0	1	0
AC004386.5	0	0	0	0	0	0	0	0	0
AC004386.6	0	0	0	0	0	0	0	0	0
AC004386.7	0	0	0	0	0	0	0	0	0
AC004408.1	1	0	0	0	0	0	0	0	0
AC004408.2	0	0	0	1	0	0	0	2	0
AC004415.1	0	0	0	0	0	0	0	0	0
AC004448.1	0	0	0	0	0	2	0	0	0
AC004448.2	0	1	0	0	0	0	0	0	2
AC004448.3	0	1	0	0	0	0	0	0	0
AC004448.4	0	0	0	0	0	0	0	0	0
AC004448.5	0	0	0	0	0	0	0	0	0
AC004449.1	1	7	2	6	1	4	2	3	1
AC004453.1	15	15	11	13	19	14	11	22	13
AC004453.2	1	1	2	0	5	3	1	2	0
AC004461.1	0	0	0	0	0	0	0	0	0
AC004461.2	0	0	0	0	0	0	0	0	0
AC004461.3	2	5	2	3	4	11	6	4	4
AC004464.1	0	0	0	0	0	0	0	0	0
AC004466.1	5	10	4	5	12	2	2	1	4
AC004466.2	6	10	7	3	9	4	11	9	9
AC004466.3	0	0	0	0	0	0	0	0	0
AC004467.1	0	0	0	0	0	1	0	0	0
AC004470.1	0	0	0	0	0	0	0	0	0
AC004470.2	1	3	2	0	2	1	3	0	4
AC004471.1	1	0	0	2	0	0	1	0	0
AC004471.2	0	3	0	0	0	0	0	0	1
AC004477.1	28	24	29	24	37	25	19	25	23
AC004477.2	5	9	8	5	2	6	9	3	6
AC004477.3	5	4	2	7	8	5	6	4	6
AC004485.1	1	1	2	0	1	2	1	4	0
AC004486.1	0	0	0	0	0	0	0	0	0
AC004490.1	0	2	4	0	7	3	3	2	0
AC004491.1	0	0	2	4	0	1	4	4	0
AC004492.1	4	6	2	5	4	1	7	7	1
AC004494.1	3	2	2	1	0	4	0	2	1
AC004494.2	0	0	0	0	0	0	0	0	0
AC004510.1	0	0	0	0	0	0	0	0	0
AC004522.1	0	0	0	0	0	0	0	0	0
AC004522.2	0	0	1	0	0	0	0	0	0
AC004522.3	0	0	0	0	0	0	0	0	0
AC004522.4	1	0	2	0	1	1	0	2	1
AC004522.5	2	0	0	0	0	0	1	0	0
AC004522.6	0	0	0	0	0	0	0	0	0
AC004528.1	0	1	0	0	0	0	0	0	2
AC004528.2	3	0	3	11	3	5	0	3	3
AC004540.1	9	22	7	19	12	9	10	2	9
AC004540.2	2	4	4	0	4	2	1	0	1
AC004542.1	1	0	0	0	2	0	0	1	0
AC004542.2	1	2	0	1	0	1	0	1	4
AC004542.3	0	0	0	0	0	0	0	0	0
AC004542.4	0	0	0	0	0	0	0	0	0
AC004542.5	0	0	0	0	0	0	0	0	0
AC004542.6	0	0	0	0	0	0	0	0	0
AC004543.1	0	0	0	0	0	0	0	0	0
AC004549.1	0	0	0	0	0	0	0	0	1
AC004551.1	1	0	0	0	1	1	3	1	1
AC004552.1	0	2	0	0	0	1	0	1	0
AC004554.1	0	0	0	0	0	0	0	0	0
AC004554.2	3	0	2	1	2	0	2	3	0
AC004562.1	0	0	0	0	0	0	0	0	0
AC004584.1	0	0	0	0	0	0	0	0	0
AC004584.2	0	0	0	0	0	0	0	0	0
AC004584.3	3	5	4	1	7	4	2	3	3
AC004585.1	0	1	0	1	0	2	3	5	0
AC004585.2	0	0	0	0	0	0	0	0	0
AC004590.1	2	1	3	1	0	4	0	0	0
AC004593.1	1	0	0	0	1	0	0	0	0
AC004593.2	0	0	0	0	0	0	0	0	0
AC004594.1	0	0	0	0	0	0	0	0	0
AC004596.1	0	0	1	2	1	2	3	0	4
AC004597.1	0	0	0	0	0	0	0	0	0
AC004623.1	0	1	0	0	0	0	0	1	1
AC004637.1	0	0	0	0	0	0	0	0	0
AC004664.1	0	0	0	0	0	0	0	0	0
AC004672.1	0	0	0	0	0	0	0	0	0
AC004672.2	0	0	0	1	0	2	1	0	0
AC004674.1	0	0	0	0	0	0	0	0	0
AC004674.2	0	2	0	0	0	0	0	0	0
AC004678.1	39	55	40	25	22	28	34	56	17
AC004678.2	4	5	5	4	2	2	4	4	2
AC004687.1	0	0	0	0	0	0	0	0	0
AC004687.2	5	4	2	1	4	1	4	7	1
AC004687.3	0	0	0	1	0	0	0	0	0
AC004690.1	0	0	0	0	0	0	0	0	0
AC004690.2	0	0	0	0	0	0	0	0	0
AC004691.1	0	0	0	0	0	0	0	0	0
AC004691.2	0	0	0	0	0	0	0	0	0
AC004692.1	0	0	1	0	0	0	0	0	0
AC004692.2	1	0	0	0	0	0	0	0	0
AC004696.1	2	0	0	0	0	0	0	0	2
AC004696.2	0	0	0	0	0	0	0	0	0
AC004702.1	0	0	2	3	2	4	0	3	0
AC004704.1	0	0	0	0	0	0	0	1	0
AC004706.1	0	1	2	0	1	2	0	1	6
AC004706.2	0	0	0	0	0	0	0	0	0
AC004706.3	128	96	128	105	116	133	137	141	81
AC004707.1	0	4	2	0	1	0	1	1	4
AC004707.2	21	25	9	13	21	10	16	22	28
AC004765.1	0	0	0	0	0	0	0	0	0
AC004771.1	4	2	4	0	8	1	3	2	3
AC004771.2	24	34	30	12	19	24	19	24	16
AC004771.3	9	8	2	6	10	10	6	3	3
AC004771.4	3	0	4	5	0	0	1	1	2
AC004774.1	0	0	0	0	0	0	0	0	0
AC004774.2	0	0	0	0	0	0	0	0	0
AC004774.3	0	0	0	0	0	0	0	0	0
AC004775.1	0	0	1	0	0	0	1	0	0
AC004777.1	0	0	0	0	1	1	0	0	0
AC004784.1	4	6	4	3	2	6	2	2	0
AC004788.1	0	0	0	0	0	0	0	0	0
AC004790.1	0	0	0	0	0	0	0	0	0
AC004790.2	0	0	0	0	0	0	0	0	0
AC004792.1	0	0	0	0	0	0	0	0	0
AC004797.1	0	2	3	0	2	0	0	1	0
AC004801.1	0	0	0	0	0	0	0	0	0
AC004801.2	4	5	4	10	7	8	2	2	10
AC004801.3	1	0	0	0	0	0	0	0	0
AC004801.4	0	0	0	0	0	0	0	0	0
AC004801.5	0	0	0	0	0	0	0	0	0
AC004801.6	8	4	1	5	16	4	6	4	4
AC004801.7	0	0	0	0	0	0	0	0	0
AC004803.1	25	36	23	20	20	17	20	30	9
AC004805.1	0	0	0	0	0	0	0	0	0
AC004805.2	0	0	0	0	0	0	0	0	0
AC004805.3	0	0	0	0	0	0	0	0	0
AC004808.1	0	0	0	0	0	0	0	0	0
AC004808.2	0	0	0	0	0	0	0	0	0
AC004812.1	0	0	0	0	0	0	1	0	0
AC004812.2	10	17	19	20	17	15	18	16	11
AC004815.1	0	0	0	0	0	0	0	0	0
AC004816.1	30	17	22	19	19	23	39	22	18
AC004816.2	0	0	2	0	0	3	0	0	2
AC004817.1	0	0	0	0	1	0	0	0	0
AC004817.2	0	0	0	0	0	0	0	0	0
AC004817.3	0	0	0	4	2	3	1	1	4
AC004817.4	0	0	0	0	0	0	1	0	0
AC004817.5	0	0	0	0	0	0	0	0	0
AC004825.1	0	0	0	0	0	0	0	0	0
AC004825.2	11	13	10	3	11	3	13	11	8
AC004825.3	4	0	0	4	0	2	0	0	2
AC004828.1	0	0	0	0	0	0	0	0	0
AC004828.2	0	0	0	0	0	0	0	0	0
AC004830.1	0	0	0	0	0	0	0	0	0
AC004830.2	0	0	1	0	0	0	0	0	0
AC004832.1	0	0	0	0	0	0	0	0	0
AC004832.2	0	0	0	0	0	0	0	0	0
AC004832.3	0	0	0	0	0	0	0	0	0
AC004832.4	0	0	0	0	1	0	0	1	0
AC004832.5	8	3	4	10	6	6	17	5	1
AC004832.6	0	0	0	0	0	1	0	3	1
AC004834.1	11	9	8	10	7	3	2	6	7
AC004835.1	2	0	0	1	5	1	1	0	4
AC004835.2	0	0	0	0	0	0	0	0	0
AC004836.1	0	0	0	0	0	0	0	0	0
AC004837.1	0	0	0	0	0	0	0	0	0
AC004837.2	0	0	0	0	0	0	0	0	0
AC004837.3	0	0	0	0	0	0	0	0	0
AC004837.4	10	5	11	12	10	7	12	4	4
AC004839.1	3	3	7	10	2	6	7	4	6
AC004839.2	5	1	3	2	2	1	1	3	2
AC004840.1	2	2	5	10	8	3	0	3	6
AC004840.2	0	0	0	0	0	0	0	0	0
AC004846.1	0	0	2	0	0	0	0	0	0
AC004846.2	4	2	5	2	7	8	2	6	0
AC004847.1	0	0	1	0	0	1	0	1	0
AC004849.1	1	3	1	0	0	0	0	0	0
AC004852.1	0	0	0	0	0	0	0	0	0
AC004852.2	0	0	0	0	0	0	0	0	0
AC004852.3	0	0	0	0	0	0	0	0	0
AC004853.1	0	0	0	0	0	0	0	0	0
AC004854.1	0	0	0	0	0	0	0	0	0
AC004854.2	18	27	24	17	20	17	10	12	11
AC004858.1	0	0	0	0	0	1	0	0	0
AC004862.1	0	1	0	1	1	5	2	0	0
AC004863.1	0	0	0	0	0	0	0	0	0
AC004865.1	0	0	0	0	0	0	0	0	0
AC004865.2	3	8	0	6	7	7	2	2	4
AC004866.1	0	0	0	0	0	0	0	0	0
AC004866.2	0	0	0	0	0	0	0	0	0
AC004869.1	0	0	0	0	0	0	0	0	0
AC004869.2	0	0	0	0	0	0	0	0	0
AC004870.1	0	0	0	0	0	0	0	0	0
AC004870.2	0	3	4	0	2	2	0	2	0
AC004870.3	0	0	0	0	0	0	0	0	0
AC004870.4	0	0	0	0	0	0	0	0	0
AC004875.1	0	0	0	0	0	0	0	0	0
AC004877.1	14	21	24	16	27	22	20	10	12
AC004877.2	7	18	3	1	9	14	6	2	6
AC004879.1	0	0	0	0	0	0	0	0	0
AC004879.2	0	0	0	0	0	0	0	0	0
AC004882.1	0	0	0	0	0	0	0	0	0
AC004882.2	0	0	0	0	0	0	0	0	0
AC004882.3	0	0	0	0	0	0	0	0	0
AC004882.4	5	6	1	4	6	4	5	2	2
AC004884.1	1	1	0	2	0	0	2	0	1
AC004884.2	0	0	0	0	0	0	0	0	0
AC004888.1	0	0	0	0	0	0	0	0	0
AC004890.1	2	0	4	2	4	2	4	4	2
AC004890.2	30	25	38	28	25	35	24	27	14
AC004890.3	0	0	0	0	0	0	0	0	0
AC004893.1	0	0	0	0	0	0	0	0	0
AC004893.2	0	0	0	0	0	0	0	0	0
AC004893.3	0	1	0	2	0	3	2	0	0
AC004895.1	1	0	1	0	2	1	0	1	0
AC004898.1	0	0	0	0	1	0	0	0	0
AC004899.1	0	0	0	0	0	0	1	0	0
AC004899.2	0	0	0	0	0	0	0	0	0
AC004900.1	0	0	0	0	0	0	0	0	0
AC004908.1	0	0	0	0	0	0	0	0	0
AC004908.2	7	11	3	6	7	4	3	7	2
AC004908.3	0	0	0	0	1	0	0	1	0
AC004909.1	0	0	0	0	0	0	0	0	0
AC004910.1	0	0	0	1	0	0	0	0	0
AC004911.1	0	0	0	0	0	0	0	0	0
AC004912.1	0	0	0	0	0	0	0	0	0
AC004917.1	0	3	2	1	4	2	3	3	8
AC004918.1	9	24	21	23	26	23	27	19	16
AC004918.5	105	93	98	79	93	109	92	100	91
AC004920.1	0	0	0	0	0	0	0	0	0
AC004921.1	3	3	1	0	2	2	4	3	0
AC004921.2	0	0	1	0	0	0	0	0	0
AC004922.1	2	4	6	3	2	4	2	0	7
AC004923.1	0	0	0	0	0	0	0	0	0
AC004923.2	0	0	0	0	0	0	0	0	0
AC004923.3	0	0	0	0	0	0	0	0	0
AC004923.4	5	7	18	7	27	16	17	13	12
AC004925.1	0	0	0	0	0	0	0	0	0
AC004930.1	0	0	0	0	0	0	0	0	0
AC004936.1	0	0	0	0	0	0	0	0	0
AC004938.1	0	0	0	0	0	1	0	0	0
AC004938.2	10	15	9	4	16	8	5	8	5
AC004941.1	0	0	0	0	0	0	0	0	0
AC004941.2	0	0	1	0	0	0	0	0	0
AC004943.1	1	4	1	6	1	2	2	2	1
AC004943.2	130	147	146	163	194	154	154	116	120
AC004943.3	0	0	1	0	1	0	0	1	0
AC004944.1	0	0	0	0	0	0	0	0	0
AC004945.1	0	0	0	0	0	0	0	0	0
AC004946.1	0	0	0	0	0	0	0	0	0
AC004946.2	0	0	0	0	0	0	0	0	0
AC004947.1	0	0	0	0	0	0	0	0	0
AC004947.2	2	0	0	0	0	0	0	1	0
AC004947.3	0	1	1	1	1	0	0	2	0
AC004948.1	1	0	0	0	1	1	0	2	0
AC004949.1	0	0	0	0	0	0	0	1	0
AC004951.1	17	15	20	24	23	33	32	30	10
AC004951.2	5	8	0	4	5	13	7	4	1
AC004951.3	1	1	2	0	0	0	0	0	1
AC004951.4	7	2	1	0	1	0	0	4	0
AC004965.1	0	0	0	0	0	0	0	0	0
AC004966.1	0	0	0	0	0	0	0	0	0
AC004967.1	1	7	5	2	1	2	0	3	0
AC004967.2	5	8	7	11	8	7	4	6	11
AC004969.1	0	0	0	0	0	0	0	0	0
AC004972.1	0	0	0	0	0	0	0	0	0
AC004973.1	0	1	1	0	0	0	0	1	1
AC004974.1	5	6	8	0	5	5	4	1	10
AC004975.1	0	0	0	0	0	0	0	0	0
AC004975.2	0	0	0	0	0	0	0	0	0
AC004980.1	85	85	56	95	89	95	89	84	72
AC004980.2	0	0	0	0	0	0	0	0	1
AC004980.3	0	1	2	2	6	3	1	2	1
AC004980.4	0	0	0	0	0	0	0	0	0
AC004980.5	1	0	0	0	0	1	0	0	0
AC004982.1	0	0	2	0	1	1	2	0	1
AC004982.2	6	15	2	7	8	8	7	8	2
AC004986.1	0	0	0	0	0	0	0	0	0
AC004987.1	0	0	0	0	0	0	0	0	0
AC004987.2	3	4	7	7	5	7	2	4	2
AC004987.3	0	0	0	0	4	2	0	0	0
AC004987.4	0	0	0	0	0	0	0	0	0
AC004988.1	2	4	1	2	1	0	1	2	1
AC004990.1	0	0	1	0	0	0	0	0	0
AC004997.1	0	0	0	0	0	0	0	0	0
AC005000.1	2	2	2	0	2	2	1	3	2
AC005000.2	0	0	1	0	0	0	0	0	0
AC005002.1	0	0	0	0	0	0	0	0	0
AC005002.2	0	0	0	0	0	0	0	0	0
AC005005.1	1	0	0	0	0	0	0	0	0
AC005005.2	0	0	0	0	0	0	0	0	0
AC005005.3	7	5	6	3	4	4	3	6	7
AC005005.4	0	0	0	1	1	4	4	0	0
AC005006.1	0	2	0	0	0	3	0	0	0
AC005008.1	0	0	0	0	0	0	0	1	0
AC005008.2	0	0	0	0	0	0	0	0	0
AC005009.1	0	0	0	0	0	0	0	0	0
AC005011.1	0	0	0	0	0	0	0	0	0
AC005013.1	0	0	0	0	0	0	0	0	0
AC005014.1	0	0	0	1	0	1	0	2	1
AC005014.2	2	0	0	1	3	0	0	1	0
AC005014.3	0	0	0	0	1	0	0	0	0
AC005014.4	0	0	0	0	0	0	0	0	0
AC005019.1	0	0	0	3	0	0	0	1	0
AC005019.2	0	0	0	0	0	0	0	0	0
AC005020.1	1	0	0	0	0	0	0	0	0
AC005020.2	0	0	0	0	0	0	0	0	0
AC005021.1	0	0	0	0	2	0	0	0	1
AC005033.1	0	0	0	0	0	0	0	0	0
AC005034.1	0	0	0	0	0	0	0	0	0
AC005034.2	0	0	0	1	0	0	0	0	0
AC005034.3	0	1	1	0	0	0	1	1	0
AC005034.4	0	0	0	0	0	0	0	0	0
AC005034.5	0	0	1	1	0	2	0	1	0
AC005034.6	19	10	21	10	16	7	10	12	14
AC005034.7	5	0	1	1	1	1	0	3	3
AC005037.1	5	12	4	1	1	1	3	8	2
AC005037.2	0	4	2	8	8	10	3	5	2
AC005040.1	0	0	0	0	0	0	0	0	0
AC005040.2	0	0	0	0	0	0	0	0	0
AC005041.1	3	0	0	0	0	0	0	3	0
AC005041.2	0	0	1	0	1	0	0	0	0
AC005041.3	4	2	1	2	1	0	2	1	1
AC005041.4	3	0	0	0	1	0	0	0	1
AC005041.5	12	11	8	9	8	8	11	3	11
AC005042.1	0	2	0	4	10	2	2	3	1
AC005042.2	0	0	0	0	0	0	0	0	0
AC005042.3	0	0	0	0	0	0	0	0	0
AC005045.1	0	0	0	0	0	0	0	0	0
AC005045.2	1	0	0	0	1	0	0	0	1
AC005046.1	0	0	1	0	0	1	3	1	2
AC005046.2	1	4	5	4	8	14	5	7	0
AC005049.1	0	0	0	0	0	0	0	0	0
AC005050.1	0	1	1	2	1	2	16	7	4
AC005050.2	1	0	0	0	0	0	1	0	0
AC005050.3	0	0	0	0	0	0	0	1	0
AC005052.1	0	0	0	0	0	0	0	0	0
AC005052.2	5	10	12	5	5	7	7	4	3
AC005062.1	0	0	0	0	0	0	0	0	0
AC005064.1	0	0	0	0	0	0	0	0	0
AC005064.2	0	0	0	0	0	0	0	0	0
AC005064.3	0	0	0	0	0	0	0	0	0
AC005066.1	0	0	0	0	0	0	0	0	0
AC005070.1	0	0	0	0	0	0	0	1	0
AC005070.2	0	0	1	0	0	0	0	0	0
AC005070.3	6	7	4	10	7	4	3	4	2
AC005071.1	0	0	0	0	0	0	0	0	0
AC005071.2	0	0	0	0	0	0	0	0	0
AC005072.1	4	4	1	4	3	4	5	4	1
AC005076.1	0	0	0	1	0	1	0	2	1
AC005076.2	7	16	10	10	14	12	11	7	9
AC005076.3	0	0	3	1	1	0	0	1	0
AC005077.1	0	0	0	0	0	0	0	0	0
AC005077.2	0	1	0	0	0	0	1	1	0
AC005077.3	0	0	0	0	0	0	0	0	0
AC005077.4	2	2	0	0	1	1	0	3	0
AC005081.1	3	4	2	3	2	4	3	3	1
AC005082.1	0	0	1	0	0	1	0	3	0
AC005082.2	0	0	0	0	1	0	0	0	0
AC005083.1	0	0	1	0	2	2	0	0	0
AC005084.1	0	0	0	0	0	0	0	0	0
AC005086.1	0	0	0	0	0	0	0	0	0
AC005086.2	0	0	0	0	0	0	0	0	0
AC005086.3	0	0	0	0	0	0	0	0	0
AC005086.4	0	0	0	0	0	0	0	0	0
AC005086.5	0	0	0	0	0	0	0	0	0
AC005088.1	0	0	0	0	0	0	0	0	0
AC005089.1	0	1	0	0	0	0	0	0	1
AC005090.1	0	0	0	0	0	0	0	0	0
AC005091.1	0	2	1	5	0	0	1	4	1
AC005094.1	0	0	0	0	0	0	0	0	0
AC005096.1	0	0	0	0	0	0	0	0	0
AC005099.1	0	0	0	1	2	2	0	0	1
AC005100.1	0	0	0	0	0	0	0	0	0
AC005100.2	0	0	0	0	0	0	0	0	0
AC005102.1	0	0	0	0	0	0	0	0	0
AC005104.1	2	0	0	0	1	0	1	0	0
AC005104.2	4	0	1	1	2	2	0	1	0
AC005104.3	0	0	0	0	0	0	0	0	0
AC005105.1	0	0	0	0	0	0	0	0	0
AC005144.1	1	1	3	5	1	5	2	4	1
AC005153.1	0	2	0	0	0	0	0	0	0
AC005154.1	1	1	0	0	0	0	0	0	0
AC005154.2	5	0	1	1	5	2	2	0	1
AC005154.3	0	0	0	0	0	0	0	0	1
AC005154.4	0	0	0	0	0	0	0	0	0
AC005154.5	0	0	0	0	0	0	0	0	0
AC005156.1	0	1	2	0	1	1	0	1	0
AC005160.1	0	0	0	0	0	0	0	0	0
AC005162.1	0	0	0	0	0	0	0	0	0
AC005162.2	0	0	0	0	0	0	0	0	0
AC005165.1	6	1	4	1	1	0	0	0	0
AC005165.2	0	0	0	0	2	0	0	0	0
AC005165.3	0	0	0	0	0	0	0	0	0
AC005176.1	0	0	0	0	0	0	0	0	0
AC005176.2	0	0	0	0	0	0	0	0	0
AC005178.1	0	0	0	0	0	0	0	0	0
AC005180.1	4	4	2	7	13	14	3	16	3
AC005180.2	0	0	0	0	1	0	0	1	0
AC005181.1	0	0	0	0	0	0	0	0	0
AC005183.1	0	0	0	0	0	0	0	0	0
AC005185.1	0	0	0	0	0	0	0	0	0
AC005189.1	1	0	1	0	1	1	0	0	0
AC005191.1	0	0	0	0	0	0	0	0	0
AC005197.1	0	1	1	2	3	1	0	0	0
AC005208.1	0	0	0	0	0	0	0	0	0
AC005209.1	0	0	0	0	0	0	0	0	0
AC005219.1	0	0	0	0	0	0	0	0	0
AC005220.1	0	2	1	0	0	6	0	2	2
AC005224.1	0	0	0	1	0	0	0	0	0
AC005224.2	9	4	4	5	3	2	3	5	6
AC005224.3	79	77	76	87	75	87	62	73	44
AC005225.1	0	0	0	0	0	0	0	0	0
AC005225.2	0	1	2	0	0	1	0	0	0
AC005225.3	0	0	0	0	0	0	0	0	0
AC005225.4	0	2	2	0	4	7	5	3	2
AC005229.1	0	0	1	0	0	0	0	0	0
AC005229.2	0	0	0	0	0	0	0	0	0
AC005229.3	0	0	0	0	0	0	0	0	0
AC005229.4	77	81	59	70	70	76	48	61	55
AC005229.5	0	0	0	0	0	0	0	0	0
AC005230.1	0	0	0	0	0	0	0	0	0
AC005232.1	0	0	0	0	0	0	0	0	0
AC005234.1	0	0	0	0	0	0	0	0	0
AC005234.2	0	0	0	0	0	0	0	0	0
AC005237.1	0	0	0	0	0	0	0	0	0
AC005237.2	0	0	0	0	0	0	0	0	0
AC005244.1	6	4	1	2	2	9	1	7	5
AC005244.2	0	0	0	0	0	0	0	1	0
AC005252.1	0	0	0	0	0	0	0	0	0
AC005252.2	0	0	0	0	0	0	0	0	0
AC005252.3	0	0	0	0	0	0	0	0	0
AC005252.4	0	0	0	0	1	0	0	0	0
AC005253.1	2	7	5	3	4	5	7	4	5
AC005253.2	9	10	12	2	7	8	2	3	11
AC005255.1	13	4	13	7	23	13	17	12	13
AC005256.1	0	0	1	1	0	0	0	0	0
AC005258.1	0	0	0	0	0	0	0	0	0
AC005258.2	0	1	2	1	2	0	0	0	1
AC005261.1	376	428	351	433	527	527	344	406	302
AC005261.2	485	470	462	351	307	356	412	405	228
AC005261.3	2	0	4	0	0	1	0	3	1
AC005261.4	0	0	0	0	0	0	0	0	0
AC005261.5	0	0	0	0	0	0	0	3	0
AC005261.6	0	0	0	0	0	0	0	0	0
AC005262.1	0	0	0	0	0	1	0	2	0
AC005262.2	4	8	7	4	7	7	1	8	7
AC005264.1	2	1	0	6	9	3	0	0	0
AC005274.1	0	0	0	0	0	0	0	0	0
AC005277.1	2	2	2	0	0	4	5	2	0
AC005277.2	0	0	0	0	0	0	0	0	1
AC005280.1	0	0	0	0	0	0	0	0	0
AC005280.2	0	0	0	0	0	0	0	0	0
AC005280.3	0	0	0	0	0	0	0	0	0
AC005281.1	0	0	0	0	0	0	1	0	0
AC005288.1	10	10	12	14	13	5	15	4	6
AC005291.1	0	0	1	0	0	0	1	0	0
AC005291.2	1	0	0	0	0	0	0	0	0
AC005293.1	0	0	0	0	0	0	0	2	0
AC005294.1	0	0	0	0	0	0	0	0	0
AC005296.1	0	0	0	0	0	0	0	0	0
AC005297.1	0	0	0	0	0	0	0	0	0
AC005297.2	0	0	0	0	0	0	0	0	0
AC005297.3	0	0	0	0	0	0	0	0	0
AC005300.1	0	0	0	0	0	0	0	0	0
AC005301.1	0	0	0	0	0	0	0	0	0
AC005301.2	0	0	0	0	0	0	0	0	0
AC005303.1	0	0	0	0	0	0	0	0	0
AC005304.1	0	1	0	0	0	1	0	0	0
AC005304.2	0	0	0	0	0	0	0	0	0
AC005304.3	0	0	1	0	1	0	0	0	0
AC005306.1	9	10	16	11	7	11	9	8	8
AC005307.1	0	0	0	0	0	0	0	0	0
AC005323.1	0	0	0	0	0	0	0	0	0
AC005323.2	0	0	0	0	0	0	0	0	0
AC005324.1	0	0	0	0	0	0	0	0	0
AC005324.2	0	0	0	0	0	0	0	0	0
AC005324.3	0	0	1	1	2	2	1	0	0
AC005324.4	0	0	0	0	0	0	0	0	0
AC005324.5	1	0	1	1	0	1	1	3	2
AC005324.6	0	0	0	0	0	0	0	0	0
AC005326.1	0	0	0	0	0	0	0	0	0
AC005329.1	59	72	50	50	43	45	32	24	25
AC005329.2	0	0	0	1	0	0	0	0	0
AC005329.3	5	3	0	3	2	2	3	3	4
AC005330.1	0	0	0	0	0	0	0	0	0
AC005332.1	5	10	12	16	15	8	7	7	1
AC005332.2	0	0	0	0	0	0	3	0	0
AC005332.3	42	27	47	34	43	34	51	35	22
AC005332.4	47	33	37	30	40	28	37	34	24
AC005332.5	80	128	96	133	139	144	107	131	69
AC005332.6	887	943	879	882	916	929	902	858	579
AC005332.7	1	0	0	0	0	2	1	0	0
AC005336.1	5	2	1	4	3	0	6	5	0
AC005336.2	0	0	0	0	0	0	1	0	1
AC005336.3	0	0	0	0	0	0	0	0	0
AC005339.1	7	3	2	8	5	4	7	6	1
AC005341.1	0	0	0	0	0	0	1	0	0
AC005342.1	0	0	0	0	0	0	0	0	0
AC005342.2	0	0	0	0	0	0	0	0	0
AC005343.1	0	0	0	0	0	0	0	0	0
AC005343.4	0	0	0	1	0	0	0	0	0
AC005344.1	0	0	0	0	0	0	0	0	0
AC005345.1	0	0	0	0	0	0	0	0	0
AC005351.1	2	3	0	0	0	0	1	1	0
AC005355.1	0	0	0	3	2	3	4	4	0
AC005355.2	0	2	0	0	0	0	1	0	0
AC005357.1	0	0	0	0	0	0	0	0	0
AC005357.2	0	0	1	0	0	0	0	0	0
AC005358.1	0	0	0	0	0	0	0	0	0
AC005363.1	0	0	0	0	0	0	0	0	0
AC005363.2	1	0	5	1	1	1	4	3	0
AC005377.1	0	0	0	0	0	0	0	0	0
AC005379.1	0	0	0	0	0	0	0	0	0
AC005381.1	0	0	0	0	0	0	0	0	0
AC005383.1	1	0	0	0	0	0	0	0	0
AC005387.1	0	1	1	0	0	1	1	1	3
AC005387.2	0	0	0	0	0	0	0	0	0
AC005389.1	0	0	0	0	0	1	0	0	0
AC005391.1	1	0	0	0	0	2	1	9	1
AC005392.1	3	1	1	1	2	3	2	3	5
AC005392.2	0	0	0	0	0	0	0	0	0
AC005392.3	0	0	0	0	0	0	0	0	0
AC005393.1	1	2	6	5	3	2	0	0	1
AC005394.1	0	0	0	0	0	0	0	0	0
AC005394.2	0	0	0	0	0	1	0	0	0
AC005400.1	3	2	1	1	2	1	0	3	2
AC005410.1	0	4	4	0	2	1	1	0	0
AC005410.2	0	4	0	2	0	1	1	0	0
AC005412.1	0	0	0	0	0	0	0	0	0
AC005414.1	0	0	0	0	0	0	0	0	0
AC005476.1	0	0	0	0	0	0	0	0	0
AC005476.2	22	29	20	13	7	10	13	9	10
AC005477.1	0	0	0	0	0	0	0	0	0
AC005479.1	1	0	5	1	3	3	1	1	0
AC005479.2	2	4	3	3	2	0	1	0	1
AC005480.1	1	5	0	0	2	0	0	1	1
AC005480.2	0	0	0	0	1	0	0	0	0
AC005481.1	0	0	0	0	0	0	0	0	0
AC005482.1	0	0	0	0	0	0	0	0	0
AC005486.1	0	0	0	0	0	0	0	0	0
AC005487.1	1	1	1	1	0	1	1	2	0
AC005495.1	0	0	0	0	0	0	2	1	0
AC005495.2	0	0	0	0	0	0	0	0	0
AC005498.1	0	0	1	0	0	0	2	0	0
AC005498.2	2	2	2	4	2	5	3	0	0
AC005498.3	2	2	2	5	1	4	3	5	6
AC005514.1	1	1	1	2	3	0	2	2	4
AC005515.1	1	1	3	5	14	6	5	1	0
AC005515.2	0	0	0	0	0	0	0	0	0
AC005518.1	0	0	2	1	0	0	1	0	0
AC005518.2	0	0	0	0	0	0	0	0	0
AC005519.1	6	11	5	4	4	6	10	2	1
AC005520.1	0	0	0	0	0	0	0	0	0
AC005520.2	0	0	0	0	0	0	0	0	0
AC005520.3	0	0	1	0	6	0	1	1	0
AC005520.4	10	11	5	4	9	5	1	2	0
AC005520.5	1	1	2	0	0	3	3	1	2
AC005520.6	0	0	0	0	0	0	0	0	0
AC005520.7	2	1	4	2	2	9	0	2	2
AC005521.1	0	0	0	0	0	0	0	0	0
AC005522.1	0	0	0	0	0	0	0	0	0
AC005523.1	0	0	0	0	1	2	0	3	0
AC005523.2	20	27	11	9	13	9	10	18	15
AC005524.1	0	0	0	0	0	0	0	0	0
AC005529.1	1	1	0	1	2	0	3	0	0
AC005531.1	0	0	0	2	5	7	6	0	1
AC005532.1	5	6	9	11	7	14	8	4	4
AC005532.2	0	0	0	0	0	1	0	2	0
AC005534.1	22	26	29	12	23	18	15	34	12
AC005534.2	0	0	0	0	0	0	0	0	0
AC005537.1	0	0	0	0	0	0	0	0	0
AC005537.2	0	0	0	2	0	0	0	0	0
AC005538.1	0	0	0	0	0	0	0	0	0
AC005538.2	0	0	0	0	0	0	0	0	0
AC005538.3	0	0	0	0	0	0	1	0	0
AC005539.1	0	0	0	0	0	0	0	0	0
AC005540.1	8	8	13	6	18	13	11	8	10
AC005544.1	0	0	0	0	0	0	0	0	0
AC005544.2	0	0	0	0	1	0	0	0	0
AC005546.1	11	2	10	4	13	15	13	9	8
AC005548.1	0	0	0	0	0	0	0	0	0
AC005549.1	0	0	0	0	0	0	0	0	0
AC005550.1	0	0	0	0	0	0	0	0	0
AC005550.2	0	0	0	0	0	0	0	0	0
AC005551.1	0	0	0	0	0	0	1	2	0
AC005552.1	0	0	0	0	0	0	0	0	0
AC005559.1	0	2	0	0	0	0	0	0	0
AC005562.1	24	31	20	39	38	29	22	25	28
AC005562.2	0	0	0	0	0	0	0	0	0
AC005578.1	5	0	1	0	3	0	1	3	0
AC005580.1	0	0	0	0	0	0	0	0	0
AC005586.1	15	15	11	19	3	9	3	10	8
AC005586.2	0	1	0	0	0	0	0	0	0
AC005587.1	0	0	0	1	0	0	1	0	0
AC005588.1	0	0	0	0	0	0	0	0	0
AC005592.1	0	0	0	0	0	0	0	0	0
AC005592.2	0	0	0	0	0	0	0	0	0
AC005593.1	0	2	3	3	5	3	5	3	1
AC005594.1	0	0	0	0	0	0	0	0	1
AC005597.1	0	0	0	0	0	0	0	0	1
AC005599.1	0	0	0	0	0	0	0	0	0
AC005606.1	8	6	5	1	4	1	6	2	5
AC005606.2	3	3	9	4	7	7	6	8	10
AC005609.1	0	0	0	0	0	0	0	0	0
AC005609.2	0	0	0	0	0	0	0	0	0
AC005609.3	0	0	0	0	0	0	0	0	0
AC005609.4	0	0	0	0	0	0	0	0	0
AC005609.5	0	0	0	0	0	0	0	0	0
AC005614.1	1	0	2	1	0	0	0	3	2
AC005614.2	0	0	0	0	0	0	0	0	0
AC005616.1	0	0	0	0	0	0	0	0	0
AC005618.1	7	9	6	6	9	8	7	2	1
AC005618.2	0	0	0	0	0	0	0	0	0
AC005618.3	0	0	0	0	0	0	0	0	0
AC005618.4	4	9	7	8	6	3	9	5	2
AC005619.1	0	0	0	0	0	0	0	0	0
AC005622.1	1	5	5	1	0	0	2	2	0
AC005625.1	0	0	0	0	0	1	0	0	0
AC005631.1	0	0	0	0	0	0	0	0	0
AC005632.1	0	0	0	0	0	0	0	0	0
AC005632.2	0	0	0	0	0	0	0	0	0
AC005632.3	3	3	6	4	1	4	8	3	4
AC005632.4	0	0	0	0	0	0	0	0	0
AC005632.5	0	0	0	0	0	0	0	0	0
AC005632.6	3	0	3	0	0	3	2	1	1
AC005670.1	3	2	2	2	2	5	8	1	1
AC005670.2	0	0	0	0	0	0	0	0	0
AC005670.3	877	823	797	628	670	675	679	668	502
AC005674.1	0	0	0	0	0	0	0	0	0
AC005674.2	21	16	13	20	14	11	33	11	14
AC005682.1	2	0	0	2	1	2	0	3	1
AC005682.2	1	2	1	2	1	5	0	1	0
AC005691.1	0	0	0	0	0	0	0	0	0
AC005692.1	0	0	0	0	0	0	0	0	0
AC005692.2	0	0	0	0	0	0	0	0	0
AC005692.3	0	0	0	0	0	0	0	0	0
AC005695.1	0	0	0	0	0	0	0	0	0
AC005695.2	0	0	0	0	0	0	0	0	0
AC005695.3	1	2	4	0	3	1	1	1	2
AC005696.1	2	0	2	1	0	4	1	0	2
AC005696.2	0	5	0	0	2	0	0	0	1
AC005696.3	1	3	0	7	5	2	4	0	1
AC005696.4	1	1	0	0	3	0	0	2	0
AC005697.1	0	0	0	0	0	0	0	0	0
AC005697.2	1	0	0	0	0	0	0	0	0
AC005697.3	0	0	0	0	0	0	0	0	0
AC005699.1	4	0	0	2	0	0	0	0	0
AC005702.1	0	0	0	0	0	0	0	0	0
AC005702.2	1	7	2	1	2	4	6	1	1
AC005702.3	0	0	0	1	0	0	0	0	0
AC005702.4	0	0	0	0	0	0	0	0	0
AC005702.5	0	0	0	0	0	0	0	0	0
AC005703.1	0	0	0	0	0	0	0	0	0
AC005703.2	0	0	0	0	0	0	0	0	1
AC005703.3	1	0	0	0	0	0	0	0	0
AC005703.4	0	0	2	0	0	0	1	1	0
AC005703.5	0	0	0	0	0	0	0	0	0
AC005703.6	8	7	4	6	3	5	7	3	8
AC005703.7	0	0	0	1	0	0	1	0	1
AC005722.1	0	0	0	0	0	0	0	0	0
AC005722.2	0	0	0	0	0	2	1	0	0
AC005722.3	0	0	1	0	0	0	0	0	0
AC005722.4	0	0	0	0	0	0	0	0	0
AC005725.1	0	0	0	0	2	0	0	0	0
AC005726.1	0	0	0	0	0	1	0	0	0
AC005726.2	13	16	4	7	4	6	5	13	3
AC005726.3	1	1	0	1	0	0	0	0	2
AC005726.4	1	2	0	0	1	1	1	0	0
AC005730.1	10	4	0	2	2	6	3	3	1
AC005730.2	41	40	40	43	31	30	19	32	22
AC005730.3	2	0	0	3	0	3	3	1	0
AC005736.1	0	0	0	0	0	0	0	0	0
AC005740.1	0	0	0	0	0	0	0	0	0
AC005740.2	0	0	0	0	0	0	0	0	0
AC005740.3	0	0	1	0	0	0	0	0	0
AC005740.4	3	2	0	0	1	0	1	0	0
AC005740.5	0	0	0	0	0	0	0	0	0
AC005741.1	0	0	0	0	0	0	0	0	0
AC005746.1	3	2	7	0	1	1	4	3	0
AC005746.2	0	0	0	1	0	0	2	0	0
AC005746.3	0	0	0	0	0	0	0	0	0
AC005747.1	1685	1825	1678	1035	1120	1103	1435	1256	969
AC005753.1	0	0	0	0	0	0	0	0	0
AC005753.2	0	0	0	0	0	0	0	0	0
AC005753.3	0	0	1	0	0	1	0	0	0
AC005757.1	0	0	0	0	0	0	0	0	0
AC005758.1	0	0	0	0	0	0	0	0	0
AC005759.1	1	1	0	3	0	1	0	2	0
AC005771.1	0	0	0	0	0	0	0	0	0
AC005772.1	0	0	0	0	0	0	0	0	0
AC005772.2	5	1	2	0	2	3	0	1	2
AC005774.1	0	0	0	0	0	0	0	0	0
AC005774.2	0	0	0	0	0	0	0	0	0
AC005775.1	9	11	16	10	8	3	7	5	2
AC005776.1	4	2	4	0	1	2	1	3	4
AC005776.2	3	1	2	0	0	2	2	0	1
AC005777.1	0	0	0	0	0	0	0	0	0
AC005785.1	18	24	14	12	16	7	15	14	21
AC005785.2	4	3	6	7	2	2	6	10	3
AC005786.1	0	0	0	1	1	0	1	0	1
AC005786.2	0	0	0	0	1	1	0	0	0
AC005786.3	8	13	7	6	6	13	9	10	15
AC005786.4	0	1	0	0	0	0	1	1	0
AC005787.1	0	0	2	0	0	0	0	1	0
AC005789.1	0	0	1	0	2	0	2	0	1
AC005790.1	12	18	5	9	8	11	12	12	17
AC005796.1	0	0	0	0	0	0	0	0	0
AC005798.1	0	0	0	0	0	0	0	0	0
AC005803.1	1	0	0	0	0	0	0	0	0
AC005808.1	0	0	0	0	0	0	0	0	0
AC005821.1	9	16	12	6	4	4	3	3	3
AC005821.2	0	0	0	0	0	0	0	0	0
AC005822.1	1	1	2	1	3	1	0	0	0
AC005823.1	0	0	1	0	0	0	0	0	0
AC005823.2	0	0	0	1	0	0	0	0	0
AC005828.1	0	0	1	0	0	0	1	0	0
AC005828.2	0	0	0	0	0	0	0	0	0
AC005828.3	1	0	0	0	0	0	0	0	0
AC005828.4	1	1	4	3	7	3	0	1	2
AC005828.5	0	0	0	0	1	0	0	0	0
AC005828.6	1	2	6	2	1	4	0	4	2
AC005828.7	0	0	0	0	0	0	0	0	0
AC005829.1	0	2	2	0	6	1	1	0	0
AC005829.2	0	0	0	0	0	0	0	0	0
AC005831.1	0	0	1	2	1	0	0	1	0
AC005832.1	0	0	0	0	0	0	0	0	0
AC005832.2	0	0	0	0	0	0	0	0	0
AC005832.3	1	2	0	2	0	0	0	0	0
AC005832.4	0	0	0	0	0	0	0	0	0
AC005833.1	0	1	0	1	0	0	0	0	1
AC005833.2	0	0	0	1	0	0	0	0	0
AC005837.1	10	9	10	12	13	12	7	16	14
AC005837.2	0	0	0	0	0	0	0	0	0
AC005837.3	2	2	1	0	3	2	1	2	1
AC005837.4	6	0	3	0	4	1	3	2	2
AC005838.1	0	3	0	1	1	0	1	1	0
AC005838.2	0	0	0	0	0	0	0	0	0
AC005838.3	5	5	3	3	7	2	3	2	1
AC005839.1	25	20	24	27	13	18	25	12	15
AC005840.1	1	1	1	0	1	0	1	0	0
AC005840.2	16	11	13	12	6	12	6	7	6
AC005840.3	1	0	0	0	0	0	0	0	0
AC005840.4	2	4	1	4	1	2	0	1	0
AC005841.1	5	11	8	3	1	3	5	3	4
AC005842.1	1	0	0	0	0	0	0	0	0
AC005845.1	1	0	0	0	0	0	0	0	4
AC005856.1	0	0	0	0	0	0	0	0	0
AC005858.1	0	0	0	0	0	0	0	0	0
AC005858.2	0	0	0	0	0	0	0	0	0
AC005858.3	0	0	0	0	0	0	0	0	0
AC005863.1	0	0	0	0	0	0	0	0	0
AC005865.1	6	1	2	0	2	4	0	4	4
AC005865.2	1	1	0	1	0	3	1	1	2
AC005868.1	0	0	0	0	0	0	0	0	0
AC005871.1	0	0	0	0	0	0	0	0	0
AC005871.2	0	0	0	0	0	0	0	0	0
AC005884.1	1	0	1	0	1	0	0	0	0
AC005884.2	0	0	0	0	0	0	0	0	0
AC005888.1	0	0	0	0	0	0	0	0	0
AC005899.1	0	0	0	0	0	0	0	0	0
AC005899.2	0	1	0	0	1	0	1	3	0
AC005899.3	0	0	0	0	0	0	0	2	0
AC005899.4	0	0	0	0	0	0	0	0	0
AC005899.5	0	0	0	0	0	0	0	0	0
AC005899.6	2	0	3	0	3	1	3	1	0
AC005899.7	4	0	2	1	0	5	5	3	0
AC005899.8	2	2	4	1	1	6	3	5	2
AC005899.9	9	15	3	4	25	12	6	8	8
AC005901.1	0	0	0	0	0	0	0	0	0
AC005905.1	0	0	0	0	0	0	0	0	0
AC005906.1	0	0	0	0	0	0	0	0	0
AC005906.2	0	0	0	0	0	0	0	0	0
AC005906.3	0	0	0	0	0	0	0	0	0
AC005908.1	0	0	0	0	0	0	0	0	0
AC005908.2	0	0	0	0	0	0	0	0	0
AC005908.3	0	0	0	0	0	0	0	0	0
AC005909.1	0	0	0	0	0	0	2	0	0
AC005909.2	1	0	0	0	2	0	0	0	0
AC005911.1	6	2	1	3	6	3	3	2	1
AC005912.1	16	12	9	13	15	15	6	19	12
AC005912.2	2	2	1	4	2	5	2	0	1
AC005912.3	1	0	0	0	2	0	0	0	0
AC005914.1	4	3	4	5	10	5	5	3	8
AC005915.1	0	0	0	0	0	0	0	0	0
AC005920.1	0	0	0	0	1	0	1	0	0
AC005920.2	0	0	0	0	0	0	0	0	0
AC005920.3	0	0	0	0	0	0	0	0	0
AC005920.4	0	0	0	0	0	0	2	0	0
AC005921.1	0	0	0	0	0	0	0	0	0
AC005921.2	0	0	0	0	0	0	0	0	0
AC005921.3	1	2	4	5	3	1	1	1	1
AC005921.4	12	4	10	20	4	11	17	18	15
AC005921.5	2	0	1	1	1	0	3	0	0
AC005943.1	0	0	0	0	0	0	0	0	0
AC005943.2	3	7	6	1	5	1	4	0	2
AC005944.1	24	28	17	20	15	19	21	27	29
AC005951.1	0	0	0	0	0	0	0	0	0
AC005954.1	1	0	0	1	2	3	4	3	1
AC005954.2	0	0	0	0	0	0	1	0	0
AC005962.1	0	1	1	1	1	2	1	1	1
AC005962.2	3	0	2	0	0	1	0	0	2
AC005972.1	0	0	0	0	0	0	0	0	0
AC005972.2	0	0	0	0	0	0	0	0	0
AC005972.3	0	3	2	2	1	1	1	1	0
AC005993.1	1	1	0	0	0	0	1	0	0
AC005995.1	0	0	0	0	1	0	0	0	1
AC005996.1	0	1	0	0	2	0	1	0	1
AC005998.1	0	0	0	0	0	0	0	0	0
AC005999.1	0	1	2	0	2	1	1	0	0
AC005999.2	0	0	0	0	0	0	0	0	2
AC006001.1	0	0	0	1	0	0	0	2	4
AC006001.2	32	41	26	35	31	40	35	32	14
AC006001.3	369	402	398	415	420	460	397	374	308
AC006001.4	0	0	0	0	0	0	0	0	0
AC006003.1	0	0	0	0	0	0	0	0	0
AC006006.1	0	0	0	0	0	0	0	0	0
AC006007.1	0	0	0	0	0	0	0	0	0
AC006008.1	2	1	1	0	1	1	0	2	1
AC006011.1	0	0	0	0	0	0	0	0	0
AC006011.2	0	0	0	0	0	0	0	0	0
AC006011.3	0	0	1	5	2	0	2	1	0
AC006013.1	0	0	0	0	0	0	0	0	0
AC006015.1	0	0	0	0	0	0	0	0	0
AC006017.1	8	7	7	8	9	2	2	10	4
AC006017.2	0	0	0	0	1	2	0	1	0
AC006019.1	0	0	0	0	0	0	0	0	0
AC006019.2	0	0	0	0	0	0	0	0	0
AC006019.3	0	0	0	0	0	0	0	0	0
AC006020.1	0	0	1	0	2	0	0	0	0
AC006022.1	0	0	0	0	0	0	0	0	0
AC006023.1	0	0	0	0	0	0	0	0	0
AC006023.2	0	1	0	0	1	0	0	0	0
AC006023.3	1	0	1	0	0	0	0	0	0
AC006026.1	0	0	1	1	2	0	1	0	2
AC006026.2	0	0	0	0	0	0	0	0	0
AC006026.3	2	4	0	1	1	2	1	0	2
AC006027.1	0	4	1	1	1	0	2	6	1
AC006028.1	1	0	0	1	0	0	0	1	0
AC006030.1	0	1	1	4	6	1	1	3	2
AC006033.1	0	0	0	0	0	0	0	0	0
AC006033.2	0	0	0	0	1	0	0	0	0
AC006037.1	0	0	0	0	0	0	0	0	0
AC006037.2	0	0	0	0	0	0	0	0	0
AC006040.1	0	1	1	0	0	1	0	0	0
AC006041.1	0	0	0	0	0	0	0	0	0
AC006041.2	0	0	0	0	0	0	0	0	0
AC006042.1	0	0	2	0	0	0	1	0	0
AC006042.2	1	1	0	1	4	4	3	1	3
AC006042.3	0	0	0	1	1	0	1	2	0
AC006043.1	2	1	0	2	1	1	1	0	0
AC006055.1	0	0	0	0	0	0	0	0	0
AC006057.1	0	0	0	0	0	0	0	0	0
AC006058.1	106	116	121	103	107	100	156	101	61
AC006058.2	0	1	0	0	0	0	0	0	0
AC006058.3	24	20	26	14	14	19	16	16	13
AC006058.4	0	0	0	0	0	0	0	2	0
AC006059.1	7	11	7	4	12	9	9	9	8
AC006059.2	0	0	0	0	0	0	0	0	0
AC006059.3	0	0	0	0	0	0	0	0	0
AC006059.4	0	0	0	0	0	0	0	0	0
AC006059.5	1	0	0	4	0	0	2	0	0
AC006062.1	0	0	0	0	0	0	0	0	0
AC006063.1	0	0	0	0	0	0	0	0	0
AC006063.2	0	0	0	0	0	0	0	0	0
AC006063.3	0	0	0	0	0	0	0	0	0
AC006063.4	0	0	0	0	0	0	0	0	0
AC006064.1	0	0	0	0	0	0	0	0	0
AC006064.2	8	10	13	10	10	10	12	10	8
AC006064.3	3	5	6	5	4	5	3	1	1
AC006064.4	376	448	299	260	368	392	330	357	391
AC006064.5	0	0	0	0	0	0	0	0	0
AC006064.6	0	0	0	0	0	0	0	0	0
AC006065.1	0	0	0	0	0	0	0	0	0
AC006065.2	0	0	0	0	0	0	0	0	0
AC006065.3	0	0	0	0	0	0	0	0	0
AC006065.4	0	2	0	0	0	0	0	0	0
AC006065.5	0	0	0	0	0	0	0	0	0
AC006065.6	0	0	0	0	0	0	0	0	0
AC006076.1	0	0	1	0	2	0	0	0	0
AC006077.1	0	2	0	0	0	0	0	0	0
AC006077.2	3	6	11	2	7	4	4	2	2
AC006111.1	1	2	0	0	0	1	0	2	0
AC006111.2	91	134	107	126	138	150	123	141	109
AC006111.3	0	2	0	0	0	0	1	0	0
AC006112.1	0	0	0	0	0	0	0	0	0
AC006115.1	0	0	0	0	0	0	0	0	0
AC006115.2	0	0	0	0	0	0	0	0	1
AC006116.1	0	1	0	0	0	0	0	0	0
AC006116.10	0	0	4	2	0	0	0	0	0
AC006116.11	0	0	0	0	0	0	0	0	1
AC006116.12	3	2	1	3	1	3	2	2	3
AC006116.2	0	1	1	1	0	3	0	1	1
AC006116.3	0	0	2	0	0	0	0	0	0
AC006116.4	0	0	0	0	0	0	0	0	0
AC006116.5	0	0	0	0	0	0	0	0	0
AC006116.6	0	1	4	0	2	2	4	3	0
AC006116.7	1	1	0	0	1	0	0	0	0
AC006116.8	0	0	0	0	0	0	0	0	0
AC006116.9	8	1	8	4	2	1	2	4	7
AC006122.1	1	1	1	0	1	0	0	0	0
AC006127.1	0	0	0	0	0	0	0	0	0
AC006128.1	9	21	5	19	12	20	14	10	10
AC006130.1	0	0	0	0	0	1	0	0	0
AC006130.2	0	0	0	0	0	0	0	0	0
AC006130.3	0	4	4	2	2	3	1	3	0
AC006133.1	0	0	0	0	0	0	0	0	0
AC006141.1	7	16	10	16	11	16	11	6	6
AC006144.1	0	0	0	0	0	0	0	0	0
AC006144.2	1	0	0	0	0	0	0	0	0
AC006146.1	0	1	0	0	0	0	0	1	0
AC006148.1	0	0	0	0	0	0	0	0	0
AC006148.2	0	0	0	0	0	0	0	0	0
AC006150.1	0	0	0	0	0	0	0	0	0
AC006153.1	0	0	0	0	0	0	0	0	0
AC006157.1	0	0	4	1	0	0	3	1	1
AC006158.1	0	0	0	0	0	0	0	0	0
AC006158.2	0	0	0	0	0	0	0	0	0
AC006158.3	0	0	0	0	0	0	0	0	0
AC006159.1	1	0	0	0	1	0	0	0	0
AC006159.2	0	0	0	0	0	0	0	0	0
AC006160.1	9	6	3	5	6	4	11	10	3
AC006160.2	0	0	0	0	0	0	0	0	0
AC006195.1	3	0	3	2	1	1	0	1	2
AC006196.1	0	0	0	0	0	0	0	0	0
AC006197.1	0	0	0	0	0	0	0	0	0
AC006197.2	0	2	1	0	1	0	0	1	0
AC006199.1	0	0	0	0	0	0	0	0	0
AC006205.1	0	0	0	0	0	0	0	0	0
AC006205.2	0	0	0	0	0	0	0	0	0
AC006206.1	0	0	0	0	0	0	0	0	0
AC006206.2	0	0	0	0	0	0	0	0	0
AC006207.1	0	0	0	0	0	0	0	0	0
AC006210.1	0	0	0	0	0	0	0	0	0
AC006210.2	1	1	5	1	5	5	3	7	0
AC006213.1	11	15	5	2	9	10	2	8	2
AC006213.2	17	14	13	9	22	27	11	16	8
AC006213.3	1	5	2	4	7	2	3	1	2
AC006213.4	2	2	4	0	4	5	6	0	1
AC006213.5	1	2	1	1	1	1	1	1	3
AC006213.6	1	0	0	1	2	1	0	0	1
AC006213.7	10	3	4	5	12	9	2	15	4
AC006230.1	6	1	0	2	3	1	2	0	0
AC006236.1	0	0	0	0	0	0	0	0	0
AC006237.1	0	0	0	0	0	0	0	0	0
AC006238.1	2	2	3	2	0	0	2	1	1
AC006238.2	0	0	0	0	0	0	0	0	0
AC006249.1	0	1	4	2	3	3	4	5	1
AC006252.1	4	8	9	5	5	4	5	6	1
AC006254.1	4	5	1	4	3	5	6	3	3
AC006254.2	0	0	0	0	0	0	0	0	0
AC006254.3	0	0	0	0	0	0	0	0	0
AC006262.1	0	0	0	1	0	1	0	2	0
AC006262.2	0	2	1	3	0	2	3	1	2
AC006262.3	0	0	0	0	0	0	0	0	0
AC006262.4	0	0	0	0	0	0	0	0	0
AC006270.1	0	0	0	0	0	0	0	0	0
AC006270.2	0	0	0	0	1	2	0	0	0
AC006270.3	0	0	0	0	0	0	0	0	0
AC006272.1	0	0	0	0	0	0	0	0	0
AC006272.2	0	0	0	0	0	0	0	0	0
AC006273.1	1	1	1	0	1	4	3	1	0
AC006277.1	0	0	0	0	0	0	2	0	0
AC006288.1	0	0	0	0	0	0	0	0	0
AC006296.1	0	0	0	0	0	0	0	0	0
AC006296.2	0	0	0	0	0	0	0	0	0
AC006296.3	0	0	0	0	0	0	0	0	1
AC006299.1	0	7	1	6	2	2	3	0	2
AC006305.1	0	0	0	0	0	0	0	0	0
AC006305.2	0	1	0	0	3	0	0	0	0
AC006305.3	0	0	0	0	0	0	0	0	0
AC006305.4	0	0	0	0	0	0	0	0	0
AC006320.1	0	0	0	0	0	0	0	0	0
AC006326.1	0	0	0	0	0	0	0	0	0
AC006328.1	0	0	0	0	0	0	0	0	0
AC006328.2	0	0	0	0	0	0	0	0	0
AC006329.1	0	0	0	0	0	0	0	0	0
AC006330.1	29	28	24	29	18	31	23	21	11
AC006333.1	42	43	41	30	43	32	46	33	25
AC006335.1	0	0	0	0	0	0	0	0	0
AC006335.2	0	0	0	0	0	0	0	0	0
AC006338.1	0	0	0	0	0	0	0	0	0
AC006338.2	0	0	0	0	0	0	0	0	0
AC006348.1	0	0	1	0	0	0	0	0	0
AC006349.1	0	0	0	0	0	0	0	0	0
AC006355.1	0	0	0	0	0	0	0	0	0
AC006355.2	0	0	0	0	0	0	0	0	0
AC006357.1	0	0	0	0	0	0	0	0	0
AC006360.1	0	0	0	0	0	0	0	0	0
AC006362.1	0	0	0	0	0	0	0	0	0
AC006363.1	0	0	0	0	0	0	0	0	0
AC006364.1	0	0	0	0	0	0	0	1	0
AC006366.1	0	0	0	0	0	0	0	0	0
AC006369.1	2	4	2	2	2	7	2	3	2
AC006369.2	0	0	0	0	0	0	0	0	0
AC006372.1	0	0	0	0	0	0	0	3	0
AC006372.2	0	1	5	0	0	0	0	0	0
AC006372.3	1	2	0	0	0	0	1	2	0
AC006372.4	0	0	3	0	1	2	2	0	0
AC006378.1	1	1	4	3	0	0	2	3	3
AC006380.1	0	0	0	0	0	0	0	0	0
AC006386.1	0	0	0	0	0	0	0	0	0
AC006386.2	0	0	0	0	0	0	0	0	0
AC006387.1	0	0	0	1	0	1	0	0	0
AC006390.1	0	0	0	0	0	0	0	0	0
AC006398.1	0	0	0	0	0	0	0	0	0
AC006427.1	0	0	0	0	0	0	0	0	0
AC006427.2	0	1	0	0	0	0	0	1	0
AC006435.1	2	0	2	1	2	3	0	4	3
AC006435.2	7	2	8	10	18	6	10	13	2
AC006435.3	0	3	5	0	0	0	0	1	0
AC006435.4	0	0	0	0	0	0	0	0	0
AC006435.5	0	2	2	0	0	0	0	0	0
AC006441.1	0	0	0	0	0	0	0	0	0
AC006441.2	0	0	0	0	0	0	0	0	0
AC006441.3	3	1	1	3	7	6	5	2	6
AC006441.4	0	0	0	0	0	0	0	0	0
AC006441.5	0	0	0	0	0	0	0	0	0
AC006443.1	1	0	1	1	0	1	1	0	1
AC006445.1	0	0	0	0	0	0	0	0	0
AC006445.2	0	0	0	0	0	0	0	0	0
AC006445.3	0	0	0	2	0	0	0	0	2
AC006449.1	0	0	0	0	0	0	0	0	0
AC006449.2	0	12	4	5	8	1	5	7	10
AC006449.3	4	7	9	5	10	2	7	2	4
AC006449.5	9	5	10	12	9	5	8	8	6
AC006449.7	37	46	37	25	30	46	19	24	27
AC006449.9	1	2	1	1	0	4	2	1	4
AC006450.1	0	0	0	0	0	0	0	0	0
AC006450.2	0	0	0	0	1	0	0	1	0
AC006450.3	0	0	0	0	0	0	0	0	1
AC006452.1	0	0	0	0	0	0	0	0	0
AC006452.2	1	0	3	1	2	0	3	1	1
AC006453.1	0	0	0	0	0	0	0	0	0
AC006453.2	0	0	0	0	0	0	0	0	0
AC006453.3	0	1	3	3	2	3	2	0	0
AC006453.4	0	0	0	0	0	0	0	0	0
AC006453.5	0	0	0	0	0	0	0	0	0
AC006453.6	0	0	0	0	0	0	0	0	0
AC006455.1	0	0	0	0	0	0	0	0	0
AC006455.2	0	0	0	0	0	0	0	0	0
AC006455.3	0	0	0	0	0	0	0	0	0
AC006455.4	0	0	0	0	0	0	0	0	0
AC006455.5	0	0	0	0	0	0	0	0	0
AC006455.6	0	0	0	0	0	0	0	0	0
AC006455.7	0	0	0	0	0	0	0	0	0
AC006455.8	0	0	0	0	0	0	0	0	0
AC006457.1	0	0	0	0	0	0	0	0	0
AC006458.1	0	0	0	0	0	0	0	0	0
AC006459.1	0	0	0	0	0	0	0	0	0
AC006460.1	1	0	0	0	0	1	0	1	0
AC006460.2	8	10	7	16	13	8	20	19	7
AC006461.1	0	0	0	0	0	0	0	0	0
AC006463.1	0	0	0	0	0	0	0	0	0
AC006466.1	0	0	0	0	0	0	0	0	0
AC006478.1	0	0	0	0	0	0	0	0	0
AC006478.2	0	0	0	0	0	0	0	0	0
AC006480.1	0	0	0	0	0	0	0	0	0
AC006480.2	0	0	0	0	0	0	0	0	0
AC006480.3	2	5	3	3	6	5	7	3	0
AC006482.1	0	0	0	1	0	0	0	0	0
AC006483.1	0	0	0	0	0	0	0	0	0
AC006483.2	0	0	0	1	0	0	2	2	4
AC006484.1	0	0	0	0	0	0	0	0	0
AC006486.1	0	0	0	0	0	0	0	0	0
AC006486.2	5	5	3	7	10	13	6	12	5
AC006487.1	0	0	0	0	0	0	0	0	0
AC006487.2	0	0	0	0	0	0	3	1	1
AC006499.1	0	0	0	0	0	0	0	0	0
AC006499.2	0	0	0	0	0	0	0	0	0
AC006499.3	0	0	0	0	0	0	0	0	0
AC006499.4	0	0	0	0	0	0	0	0	0
AC006499.5	0	0	0	0	0	0	0	0	0
AC006499.6	0	0	0	0	0	0	0	0	0
AC006499.7	0	0	0	0	0	0	0	0	0
AC006499.8	0	0	0	0	0	0	0	0	0
AC006504.1	34	57	60	24	43	29	35	47	17
AC006504.2	0	0	0	0	0	0	0	0	0
AC006504.3	3	2	7	1	6	10	0	5	6
AC006504.4	0	0	0	0	0	0	0	0	0
AC006504.5	257	278	221	226	297	259	267	283	218
AC006504.6	0	0	0	0	0	0	0	0	0
AC006504.7	5	7	3	6	1	5	4	2	3
AC006509.1	0	0	0	0	0	0	0	0	1
AC006509.2	0	0	0	0	0	0	0	0	0
AC006509.3	0	0	0	0	0	0	0	0	0
AC006511.1	0	0	0	0	0	0	0	0	0
AC006511.2	0	0	0	0	0	0	0	0	0
AC006511.3	0	0	0	0	1	0	0	0	0
AC006511.4	22	21	33	24	29	30	14	9	15
AC006511.5	0	0	0	0	0	0	0	0	0
AC006511.6	0	3	1	2	0	3	3	2	2
AC006511.7	0	1	0	0	0	0	0	0	0
AC006512.1	0	0	0	1	0	0	0	0	0
AC006512.2	0	0	0	0	0	0	0	0	0
AC006517.1	0	0	0	0	0	0	0	0	0
AC006517.2	0	0	0	0	0	0	0	0	0
AC006517.3	0	0	0	0	0	0	0	0	0
AC006517.4	0	0	0	0	0	0	0	0	0
AC006517.5	0	0	0	0	0	0	0	0	0
AC006517.6	0	1	0	0	0	0	0	0	0
AC006518.1	3	2	0	0	0	7	0	1	2
AC006518.2	1	3	2	0	2	3	1	0	0
AC006525.1	0	0	0	0	0	0	0	0	0
AC006529.1	0	0	0	0	0	0	0	0	0
AC006530.1	0	0	0	0	0	0	0	0	0
AC006538.1	14	23	12	12	30	29	17	11	15
AC006538.2	0	0	0	0	0	0	0	0	0
AC006538.3	1	0	1	0	1	2	0	0	0
AC006538.4	0	0	0	0	0	0	0	0	0
AC006539.1	0	0	0	0	0	0	1	0	0
AC006539.2	0	0	0	0	0	0	0	0	0
AC006539.3	0	0	0	0	0	0	0	0	0
AC006547.1	2	0	2	1	1	0	0	0	0
AC006547.2	0	0	2	4	1	2	3	3	1
AC006547.3	0	1	1	0	0	1	1	0	0
AC006547.4	0	2	0	0	1	0	0	0	0
AC006548.1	0	1	0	0	0	1	0	0	0
AC006548.2	0	0	0	0	0	0	0	0	0
AC006548.3	0	0	0	0	0	0	0	0	0
AC006557.1	0	0	0	0	0	0	0	0	0
AC006557.2	0	0	0	0	0	0	0	0	0
AC006557.3	0	0	0	0	0	0	0	0	1
AC006557.4	0	0	0	0	0	0	0	0	0
AC006557.5	0	0	0	0	0	0	0	0	0
AC006557.6	0	0	4	0	0	0	0	0	0
AC006566.1	0	0	0	0	0	0	0	0	0
AC006566.2	0	0	0	0	0	0	0	0	0
AC006581.1	0	0	0	0	0	0	0	0	0
AC006581.2	1	0	0	1	0	0	0	0	0
AC006583.1	0	0	1	0	0	1	2	0	1
AC006600.1	0	0	0	0	0	0	0	0	0
AC006600.2	0	0	1	0	0	0	0	0	0
AC006840.1	0	0	0	0	0	0	0	0	0
AC006924.1	0	0	0	0	0	0	0	0	0
AC006927.1	1	0	0	0	0	0	0	0	0
AC006927.2	0	0	0	0	0	0	0	0	0
AC006927.3	0	0	0	0	0	0	0	0	0
AC006927.4	0	0	0	0	0	0	0	0	0
AC006927.5	0	0	0	0	0	0	0	0	0
AC006942.1	1	1	0	1	1	0	0	1	2
AC006946.1	0	0	0	0	0	0	0	0	0
AC006946.2	1	0	0	0	0	0	1	0	0
AC006946.3	0	0	0	0	0	0	0	0	0
AC006947.1	0	1	3	0	2	0	1	1	0
AC006960.1	0	0	0	0	0	0	0	0	0
AC006960.2	0	0	0	0	2	0	1	0	0
AC006960.3	0	0	0	0	0	0	0	0	0
AC006960.4	0	1	0	0	2	0	0	0	0
AC006963.1	1	0	0	1	0	0	0	0	0
AC006963.2	3	0	1	1	0	0	1	0	0
AC006965.1	0	0	0	0	0	0	0	0	0
AC006967.1	0	0	0	0	0	0	0	0	0
AC006967.2	0	0	0	0	0	0	0	0	0
AC006967.3	0	0	0	0	0	0	0	0	0
AC006970.1	0	1	0	0	0	0	0	0	0
AC006970.2	0	0	1	0	0	0	0	0	0
AC006970.3	0	0	0	0	0	0	0	0	0
AC006971.1	3	3	0	1	1	6	2	5	5
AC006972.1	0	0	0	0	0	0	0	0	0
AC006974.1	0	0	0	0	0	0	0	0	0
AC006974.2	0	0	0	0	0	0	0	0	0
AC006978.1	29	36	58	45	32	40	39	28	38
AC006978.2	0	1	1	1	0	1	1	2	0
AC006983.1	0	0	0	0	0	0	0	0	0
AC006986.1	0	0	0	0	0	0	0	0	0
AC006987.1	0	0	0	0	0	0	0	0	0
AC006989.1	0	0	0	0	0	0	0	0	0
AC006994.1	2	0	0	1	0	0	0	0	0
AC006994.2	2	0	4	0	4	2	1	0	0
AC007000.1	0	0	0	0	0	0	0	0	0
AC007000.2	0	4	2	2	2	0	2	1	7
AC007000.3	0	1	0	0	0	0	0	0	0
AC007000.4	0	0	0	3	0	0	2	0	0
AC007001.1	0	0	0	0	0	0	0	0	0
AC007003.1	0	0	0	0	0	0	0	0	0
AC007009.1	0	0	0	0	0	0	0	0	0
AC007012.1	0	0	0	0	0	0	0	0	0
AC007012.2	0	0	0	0	0	0	0	0	0
AC007014.1	0	0	0	0	0	0	0	0	0
AC007014.2	1	2	0	3	5	0	0	4	0
AC007016.1	1	1	1	0	0	2	0	0	1
AC007021.1	0	0	0	0	0	0	0	0	0
AC007027.1	0	0	0	0	0	0	0	0	0
AC007029.1	0	0	0	0	0	0	0	0	0
AC007029.2	0	0	0	0	0	0	0	0	0
AC007032.1	12	22	17	20	20	19	12	11	8
AC007036.1	0	0	0	0	0	0	0	0	0
AC007036.2	2	1	2	2	1	7	3	1	0
AC007036.3	0	0	0	0	0	0	0	0	0
AC007036.4	0	0	0	0	0	0	0	0	0
AC007036.5	1	1	0	0	0	2	2	0	0
AC007038.1	5	2	4	3	11	8	7	7	0
AC007040.1	0	0	1	0	0	1	1	1	0
AC007040.2	18	18	12	12	11	14	13	12	10
AC007040.3	0	0	0	0	0	0	0	0	0
AC007041.1	0	0	0	3	1	7	3	3	3
AC007064.1	0	0	0	0	0	0	0	0	0
AC007064.2	1	0	0	0	0	1	0	0	0
AC007064.3	0	0	0	0	0	0	0	0	0
AC007064.4	0	0	0	0	0	0	0	0	0
AC007066.1	0	0	1	1	0	0	0	0	0
AC007066.2	13	18	24	28	29	25	27	21	14
AC007066.3	1	1	0	0	1	1	3	1	0
AC007068.1	0	0	0	0	0	0	0	0	0
AC007091.1	0	0	0	0	0	0	1	0	0
AC007092.1	0	0	0	0	0	0	0	0	0
AC007098.1	1	1	1	2	3	6	2	0	5
AC007098.2	0	4	2	0	0	0	1	1	1
AC007099.1	1	0	0	1	0	0	3	0	2
AC007099.2	0	0	0	0	0	0	0	0	0
AC007099.3	0	0	0	0	0	0	0	0	0
AC007100.1	0	0	0	0	0	0	0	0	0
AC007100.2	0	0	0	0	0	0	0	0	0
AC007106.1	0	2	0	1	5	3	0	4	0
AC007106.2	0	0	0	0	0	0	0	0	0
AC007114.1	56	75	52	25	45	34	25	28	21
AC007114.2	0	0	0	0	0	0	0	0	0
AC007115.1	0	0	0	0	0	0	0	0	0
AC007126.1	0	0	0	0	0	0	0	0	0
AC007128.1	0	0	0	0	0	0	0	0	0
AC007128.2	0	0	0	0	0	0	0	0	0
AC007130.1	0	0	0	0	0	0	0	0	0
AC007132.1	0	0	0	0	0	0	0	0	0
AC007136.1	0	0	0	0	0	0	0	0	0
AC007151.1	0	0	0	0	0	0	0	0	0
AC007159.1	0	0	0	0	0	0	0	0	0
AC007160.1	0	2	0	0	0	1	0	0	0
AC007161.1	0	1	0	0	0	0	0	0	0
AC007161.2	0	0	0	0	0	0	0	0	0
AC007161.3	0	0	0	0	0	0	0	0	0
AC007179.1	0	0	0	0	0	0	0	0	0
AC007179.2	0	0	0	0	0	0	0	0	1
AC007179.3	0	0	0	0	0	0	0	0	0
AC007182.1	0	0	0	1	0	0	0	0	0
AC007182.2	1	1	0	4	1	2	1	1	1
AC007182.3	0	0	0	0	0	0	0	0	0
AC007191.1	21	31	17	22	31	25	36	35	16
AC007192.1	0	0	0	0	5	0	0	0	0
AC007192.2	0	1	0	0	0	2	0	0	0
AC007193.1	0	0	0	0	0	0	0	0	0
AC007193.2	0	0	0	1	0	0	0	0	0
AC007193.3	0	0	0	1	2	1	0	2	0
AC007204.1	0	0	0	0	0	0	0	0	0
AC007204.2	0	0	0	0	0	0	0	0	0
AC007207.1	0	0	0	0	0	0	0	0	0
AC007215.1	0	0	0	0	0	0	0	0	0
AC007216.1	0	0	0	0	1	0	0	0	0
AC007216.2	0	0	0	0	0	0	0	0	0
AC007216.3	3	9	6	3	4	7	12	4	2
AC007216.4	1	1	6	3	13	9	6	5	6
AC007216.5	0	0	0	0	0	0	0	0	0
AC007218.1	0	0	0	0	0	0	0	0	0
AC007218.2	0	0	0	0	0	0	0	0	0
AC007218.3	0	0	0	0	0	0	0	0	0
AC007220.1	1	0	1	0	2	0	0	0	0
AC007220.2	0	0	0	0	0	0	0	0	0
AC007221.1	0	0	0	0	0	0	0	0	0
AC007222.1	0	0	0	0	0	0	0	0	0
AC007222.2	0	0	0	0	0	0	0	0	0
AC007223.1	0	0	0	0	0	0	0	0	0
AC007224.1	0	0	0	0	0	0	0	0	0
AC007224.2	0	2	0	0	2	0	0	0	0
AC007225.1	0	0	0	0	0	0	0	0	0
AC007225.2	0	0	0	0	0	0	0	0	0
AC007229.1	5	10	2	2	4	1	2	5	3
AC007237.1	0	0	0	0	0	0	0	0	0
AC007238.1	31	32	19	25	29	19	28	32	21
AC007240.1	0	0	0	0	0	0	0	0	0
AC007240.2	1	0	0	0	0	0	0	0	0
AC007240.3	5	10	3	7	6	3	2	3	6
AC007241.1	0	0	0	0	0	0	0	0	0
AC007241.2	0	0	0	0	0	0	0	0	0
AC007242.1	0	0	0	0	0	0	0	0	0
AC007244.1	0	0	0	0	0	0	0	0	0
AC007250.1	0	0	0	1	4	0	0	1	0
AC007253.1	0	0	0	0	0	0	1	0	0
AC007255.1	2	1	2	5	5	3	8	4	0
AC007255.2	0	0	0	0	0	0	0	0	0
AC007256.1	8	1	6	7	10	8	7	12	7
AC007262.1	0	0	0	0	0	0	0	0	0
AC007262.2	1	2	4	1	0	2	2	3	0
AC007269.1	0	0	0	0	0	0	0	0	0
AC007271.1	0	1	0	0	0	0	2	1	0
AC007272.1	0	1	0	0	0	0	0	0	0
AC007272.2	0	0	1	0	0	0	0	0	0
AC007274.1	0	0	0	0	0	0	0	0	0
AC007274.2	0	0	0	0	0	0	0	0	0
AC007274.3	0	0	0	0	0	0	0	0	0
AC007275.1	0	0	0	0	0	0	0	0	0
AC007277.1	0	0	3	1	1	0	1	1	2
AC007277.2	0	0	0	0	0	0	0	0	0
AC007278.1	0	0	0	0	0	0	0	0	0
AC007278.2	0	0	0	0	0	0	0	0	0
AC007279.1	0	0	0	0	0	0	0	0	0
AC007279.2	4	3	1	5	5	6	3	1	1
AC007283.1	0	0	0	0	0	0	0	0	0
AC007283.2	0	0	0	0	0	0	0	0	0
AC007284.1	0	0	0	0	0	1	1	0	0
AC007285.1	10	8	12	11	15	10	13	11	7
AC007285.2	0	0	0	0	0	0	0	0	0
AC007292.1	10	11	19	11	13	10	18	10	7
AC007292.2	6	4	9	1	12	13	3	11	6
AC007292.3	3	7	0	0	3	5	1	1	2
AC007298.1	1	0	0	0	0	0	0	0	0
AC007298.2	0	0	0	0	0	0	0	0	0
AC007308.1	1	0	0	0	0	0	0	0	0
AC007312.1	0	0	0	0	0	0	0	0	0
AC007314.1	6	4	3	3	5	2	1	0	3
AC007317.1	0	0	0	0	0	0	2	0	0
AC007317.2	0	0	0	0	0	0	0	0	0
AC007318.1	63	55	57	70	65	65	56	60	48
AC007318.2	0	0	0	0	0	0	0	0	0
AC007318.3	13	25	10	18	23	19	14	17	15
AC007319.1	7	3	2	3	5	6	4	0	2
AC007322.1	0	0	0	0	0	0	0	0	0
AC007322.2	0	0	0	0	0	0	0	0	0
AC007322.3	0	0	0	0	0	0	0	0	0
AC007322.4	0	0	0	0	0	0	0	0	0
AC007326.1	0	0	0	0	0	0	0	0	0
AC007326.2	1	0	1	0	0	0	0	0	1
AC007326.3	0	0	0	0	0	0	0	0	0
AC007326.4	0	0	0	0	0	0	0	0	0
AC007326.5	0	0	0	0	0	0	0	0	0
AC007327.1	0	0	0	0	0	0	0	0	0
AC007327.2	0	0	0	0	0	0	0	0	0
AC007333.1	0	0	0	0	0	0	0	0	0
AC007333.2	0	0	0	0	0	0	0	0	0
AC007336.1	3	3	0	3	2	1	5	3	0
AC007336.2	0	0	0	0	0	0	0	0	0
AC007336.3	4	1	6	3	4	1	6	0	1
AC007342.1	0	0	1	2	1	2	0	0	2
AC007342.2	0	0	0	0	0	0	0	0	0
AC007342.3	0	0	0	3	0	0	0	1	3
AC007342.4	0	0	0	0	0	0	0	0	0
AC007342.5	0	0	0	0	0	0	0	0	0
AC007342.6	4	5	11	5	5	1	9	7	3
AC007342.7	7	7	4	10	9	4	12	17	1
AC007342.8	0	0	0	0	0	0	0	0	0
AC007342.9	0	0	0	0	0	0	0	0	0
AC007343.1	0	0	0	0	0	0	0	0	0
AC007344.1	0	0	0	0	0	0	1	0	0
AC007346.1	0	0	0	0	0	0	0	0	0
AC007346.2	0	0	2	4	0	0	0	0	0
AC007347.1	0	0	0	0	0	0	0	0	0
AC007347.2	0	0	0	0	0	0	0	0	0
AC007349.1	0	0	0	0	0	0	0	0	0
AC007349.2	0	0	0	0	0	0	0	0	0
AC007349.3	0	0	0	0	0	0	0	0	0
AC007349.4	0	0	0	0	2	0	0	0	0
AC007350.1	0	0	0	0	0	0	0	0	0
AC007351.1	0	0	0	0	0	0	0	0	0
AC007351.2	0	0	0	0	0	0	0	0	0
AC007351.3	0	0	0	0	0	0	0	0	0
AC007351.4	0	0	0	0	0	0	0	0	0
AC007359.1	0	0	0	0	0	0	0	0	0
AC007362.1	11	19	8	10	12	9	15	14	13
AC007363.1	0	0	0	0	0	0	3	0	0
AC007365.1	2	3	3	5	4	3	3	1	1
AC007365.2	0	0	0	0	0	0	0	0	0
AC007368.1	1	4	2	5	8	3	6	6	4
AC007370.1	0	0	0	1	0	0	0	1	0
AC007370.2	4	0	0	2	0	1	1	0	0
AC007375.1	0	0	0	0	0	0	0	0	0
AC007375.2	0	0	0	0	0	0	0	0	0
AC007375.3	2	0	0	0	0	0	0	0	0
AC007376.1	0	0	0	0	0	0	0	0	0
AC007376.2	0	0	0	0	0	0	0	0	0
AC007378.1	1	4	2	4	2	6	3	2	4
AC007381.1	1	0	0	0	0	0	1	0	0
AC007381.2	0	0	0	0	0	0	0	0	0
AC007382.1	0	0	0	0	0	0	0	0	0
AC007383.1	0	0	0	0	0	0	0	1	0
AC007383.2	51	54	34	41	46	46	39	40	33
AC007383.3	0	0	0	0	0	0	1	2	0
AC007383.4	0	0	0	0	0	0	0	0	0
AC007383.5	0	0	0	0	1	1	1	0	0
AC007384.1	0	0	0	0	0	0	0	0	0
AC007386.1	0	0	0	0	1	0	0	0	0
AC007387.1	0	0	0	0	0	0	0	0	0
AC007387.2	0	1	0	0	0	0	0	0	0
AC007387.3	0	0	0	1	0	1	0	0	0
AC007389.1	16	6	6	12	5	14	8	7	9
AC007389.2	0	0	0	0	0	0	0	0	0
AC007389.3	0	0	0	0	0	0	0	1	0
AC007389.4	0	0	0	0	0	0	0	0	0
AC007389.5	0	1	2	1	0	5	5	0	0
AC007390.1	0	0	0	0	0	0	0	0	0
AC007390.2	22	5	14	15	13	24	17	22	13
AC007391.1	0	0	1	0	0	0	2	0	0
AC007391.2	0	0	0	0	0	0	0	0	0
AC007391.3	0	0	0	0	0	2	0	0	0
AC007394.1	0	0	0	0	0	0	1	0	0
AC007395.1	0	0	0	0	0	0	0	0	0
AC007402.1	1	0	0	1	0	0	0	1	0
AC007402.2	3	1	3	0	1	1	2	5	0
AC007403.1	0	0	0	0	0	0	0	0	0
AC007405.1	0	0	0	0	0	0	0	0	0
AC007405.2	3	11	12	5	6	14	2	8	2
AC007405.3	5	8	7	9	5	6	7	7	7
AC007405.4	22	9	20	8	20	12	8	9	10
AC007405.5	0	0	0	0	0	0	0	0	0
AC007406.1	0	0	0	0	0	0	0	0	0
AC007406.2	0	0	1	0	0	0	0	1	0
AC007406.3	0	0	0	0	0	2	2	1	0
AC007406.4	0	0	0	0	0	0	0	0	0
AC007406.5	75	70	82	53	48	69	65	61	29
AC007422.1	0	0	0	0	0	0	1	2	1
AC007423.1	1	1	1	0	1	0	1	0	0
AC007424.1	0	0	0	0	0	0	0	0	0
AC007431.1	2	0	0	0	0	0	0	0	0
AC007431.2	0	0	0	0	0	0	1	0	0
AC007431.3	3	3	2	2	3	4	12	2	4
AC007432.1	8	6	8	1	2	5	2	3	7
AC007435.1	0	0	0	0	1	0	0	0	0
AC007435.2	0	1	0	4	0	0	2	0	1
AC007448.1	0	0	0	0	0	0	0	0	0
AC007448.2	0	0	0	0	0	0	0	0	0
AC007448.3	0	0	0	0	0	0	0	0	0
AC007448.4	3	3	2	6	5	1	0	1	0
AC007448.5	5	2	8	3	8	0	5	5	2
AC007450.1	0	0	0	0	0	0	0	0	0
AC007450.2	0	0	0	0	0	0	0	0	0
AC007450.3	0	0	0	0	0	0	0	0	0
AC007450.4	2	0	1	0	0	0	2	0	0
AC007458.1	0	0	0	0	0	0	0	0	0
AC007463.1	0	0	0	0	0	0	0	0	0
AC007463.2	0	0	0	0	0	0	0	0	0
AC007483.1	0	0	0	0	0	0	0	0	0
AC007485.1	0	0	1	0	3	2	1	0	1
AC007485.2	65	49	82	44	62	63	73	47	31
AC007490.1	0	0	0	0	0	0	0	0	0
AC007491.1	0	0	0	0	0	0	0	0	0
AC007493.1	0	0	0	0	0	0	0	0	0
AC007493.2	3	1	1	1	0	3	1	0	2
AC007494.1	0	0	0	1	0	0	0	0	0
AC007494.2	0	0	0	0	0	0	0	0	0
AC007494.3	0	0	0	0	0	0	0	0	0
AC007495.1	0	0	0	0	0	0	0	0	0
AC007496.1	0	0	0	0	0	0	0	0	0
AC007496.2	0	0	0	0	0	0	0	0	0
AC007496.3	15	12	10	19	11	27	12	36	3
AC007497.1	2	0	4	4	4	2	4	1	0
AC007497.2	0	0	0	0	0	0	0	0	0
AC007513.1	0	0	0	0	0	0	0	0	0
AC007527.1	0	0	0	0	1	0	1	1	0
AC007527.2	0	0	0	0	0	0	1	0	0
AC007528.1	0	1	1	1	0	0	1	3	0
AC007529.1	0	0	0	1	0	0	0	1	0
AC007529.2	1	3	2	0	0	2	2	0	1
AC007533.1	0	0	0	0	4	0	0	0	0
AC007533.2	0	0	0	0	0	0	0	0	0
AC007535.1	0	0	0	0	0	0	2	0	0
AC007536.1	0	0	0	0	0	0	0	0	0
AC007537.1	0	0	0	1	0	1	3	0	0
AC007540.1	0	0	0	0	0	0	0	0	0
AC007540.2	0	0	0	0	0	0	0	0	0
AC007541.1	10	14	7	6	7	3	2	7	5
AC007546.1	2	3	2	3	0	1	5	3	0
AC007546.2	0	0	0	0	0	0	0	0	0
AC007546.3	0	0	4	0	1	2	0	0	0
AC007547.1	0	0	0	0	0	0	0	0	0
AC007547.2	0	0	0	0	0	0	0	0	0
AC007547.3	0	0	0	0	0	0	0	0	0
AC007551.1	0	0	0	0	0	0	1	0	0
AC007551.2	0	0	0	0	0	0	1	0	0
AC007552.1	1	1	0	0	0	0	3	0	0
AC007552.2	2	1	0	0	0	3	0	1	0
AC007556.1	0	0	0	0	0	0	0	0	0
AC007557.1	0	0	0	0	0	0	0	0	0
AC007557.2	0	0	0	0	0	0	0	0	0
AC007557.3	0	0	0	0	0	0	0	0	0
AC007557.4	0	0	0	0	0	0	0	0	0
AC007559.1	0	0	0	0	0	0	0	0	0
AC007560.1	0	2	0	3	2	1	3	3	0
AC007562.1	1	0	0	0	0	0	0	0	0
[truncated: 58,584 more rows]
