# Supplementary material for: Plasma membrane rather than endosomal Gq signaling drives transcriptional activity by the viral chemokine receptor US28 in glioblastoma
Source: bioRxiv. 2025 Jun 15:2025.06.12.659276. Preprint. [Version 1] doi: 10.1101/2025.06.12.659276 (PMC12259172; doi:10.1101/2025.06.12.659276)
Supplement: Supplement 3 [file media-3.xlsx]

## Sheet: US28-Rluc vs Rluc
Gene	baseMean	log2FoldChange	lfcSE	pvalue	padj	-Log10P
TXNRD1	11973.4	0.679931	0.0384069	7.23105e-71	1.00917e-66	65.996
CXCL8	8884.92	2.09815	0.120073	2.05646e-69	1.435e-65	64.8431
GFAP	20977.2	-1.2746	0.0748162	2.53507e-66	1.17932e-62	61.9284
RRM2	6220.94	0.845866	0.0500794	3.4307e-65	1.19697e-61	60.9219
RCAN1	3038.07	1.03297	0.0697844	1.22436e-50	3.41743e-47	46.4663
NT5E	1548.18	1.07734	0.0747541	2.79213e-48	6.49449e-45	44.1875
EGR1	804.532	1.31602	0.0928219	9.05745e-47	1.8058e-43	42.7433
CXCL2	744.172	2.31005	0.168291	4.74838e-44	8.28355e-41	40.0818
GPNMB	1133.31	-1.14332	0.0856573	7.40635e-42	1.14848e-38	37.9399
MYC	2891.19	1.17051	0.0898492	5.0033e-40	6.9826e-37	36.156
IRX1	956.676	-0.781938	0.0614279	2.98623e-38	3.78871e-35	34.4215
DRD2	1010.61	-0.955842	0.0787177	4.6807e-35	5.44365e-32	31.2641
NTRK3	280.242	-1.32424	0.110223	1.9506e-34	2.09404e-31	30.679
LBH	328.098	1.63611	0.137584	8.96569e-34	8.93752e-31	30.0488
SOX9	3698.83	-0.671339	0.0566671	2.06824e-33	1.92429e-30	29.7157
NDP	331.34	-1.34657	0.11417	2.96123e-33	2.58293e-30	29.5879
IL11	1135.07	1.39009	0.118086	3.32724e-33	2.73147e-30	29.5636
NR1D1	3182.82	-1.06299	0.090808	6.8897e-33	5.34181e-30	29.2723
FST	269.091	1.87352	0.160165	1.14197e-32	8.38806e-30	29.0763
CXCL3	574.529	1.96013	0.174096	1.04405e-30	7.28535e-28	27.1375
SCUBE3	484.389	-1.68467	0.152377	1.00356e-29	6.6694e-27	26.1759
CDC6	1615.36	0.763579	0.0736805	2.58158e-26	1.63766e-23	22.7858
MYLK	3808.55	-1.06536	0.103879	5.58774e-26	3.39054e-23	22.4697
CCN1	11899.2	0.88093	0.0875637	3.72716e-25	2.16734e-22	21.6641
VLDLR	3345.3	-0.668769	0.066438	6.67038e-25	3.72367e-22	21.429
KCNMA1	2026.61	-0.639882	0.0642702	1.66895e-24	8.9584e-22	21.0478
ETV5	965.162	0.896342	0.090313	1.95951e-24	9.89866e-22	21.0044
HLF	78.4175	-2.04479	0.206198	1.98597e-24	9.89866e-22	21.0044
DBP	153.299	-1.74103	0.175666	2.08296e-24	1.00241e-21	20.999
BUB1	2395.48	0.575353	0.0579172	2.52951e-24	1.17673e-21	20.9293
CCND1	5329.1	1.02979	0.105041	6.33518e-24	2.85206e-21	20.5448
CKAP2L	1387.12	0.60768	0.0617701	6.88758e-24	3.00385e-21	20.5223
IL6	1586.09	1.64736	0.170499	9.46401e-24	4.00242e-21	20.3977
CIART	311.262	-1.34686	0.138899	1.74355e-23	7.15675e-21	20.1453
LMCD1	476.641	-0.940017	0.0970538	2.45436e-23	9.78659e-21	20.0094
ORC6	1310.93	0.822643	0.0858408	6.97972e-23	2.70581e-20	19.5677
CHST1	617.845	-0.921308	0.0971841	1.62905e-22	6.14458e-20	19.2115
SHCBP1	2991.81	0.630202	0.0661711	2.19243e-22	8.05198e-20	19.0941
NR4A2	183.326	1.8128	0.192717	3.29183e-22	1.17797e-19	18.9289
ATAD2	3947.63	0.628614	0.067335	9.43117e-22	3.29053e-19	18.4827
TMPRSS5	183.051	-1.24096	0.133798	1.03896e-21	3.53653e-19	18.4514
IGFBP5	5228.43	-1.23086	0.13431	2.39554e-21	7.96003e-19	18.0991
AC005747.1	1157.13	-0.769894	0.0836356	2.48462e-21	8.06403e-19	18.0934
PSD4	663.78	-1.25819	0.1376	3.33509e-21	1.05783e-18	17.9756
CENPN	640.081	0.724919	0.0792409	4.69278e-21	1.45539e-18	17.837
ERCC6L	506.587	0.792203	0.0867232	5.02767e-21	1.52535e-18	17.8166
MASTL	746.372	0.764938	0.0840011	6.61742e-21	1.96495e-18	17.7066
RND3	4383.13	0.670791	0.073874	8.40107e-21	2.44261e-18	17.6121
TRIP13	1002.05	0.594641	0.0653937	1.12956e-20	3.21716e-18	17.4925
SPRY4	472.38	1.07541	0.119426	1.32678e-20	3.7033e-18	17.4314
ANLN	5032.07	0.577499	0.0647517	4.25937e-20	1.16557e-17	16.9335
KIF23	2587.86	0.537109	0.0601808	4.78817e-20	1.28507e-17	16.8911
TGFA	1880.54	0.593241	0.0670764	1.17792e-19	3.10171e-17	16.5084
AL139393.3	792.548	-0.96219	0.110773	2.30805e-19	5.96502e-17	16.2244
FOSL1	2768.89	0.86409	0.101872	1.44104e-18	3.65656e-16	15.4369
MCL1	4185.72	0.482794	0.0565298	1.75655e-18	4.37758e-16	15.3588
EMP1	1292.79	0.657005	0.077858	2.99618e-18	7.33591e-16	15.1345
RAD54L	744.329	0.679481	0.0809326	3.45943e-18	8.32411e-16	15.0797
EXO1	597.077	0.703807	0.0838934	3.75368e-18	8.87905e-16	15.0516
TKTL1	250.767	-1.05613	0.126295	4.15215e-18	9.65791e-16	15.0151
SOD2	5299.52	0.571422	0.0679677	6.13348e-18	1.40326e-15	14.8529
TP53	3670.25	-0.416182	0.0496093	7.37465e-18	1.66001e-15	14.7799
WDR76	1362.56	0.531887	0.0638387	8.16267e-18	1.80822e-15	14.7427
PLK2	6500.02	0.506429	0.0606872	8.54521e-18	1.86339e-15	14.7297
LINC00511	1458.95	-0.637968	0.0773917	1.50929e-17	3.24056e-15	14.4894
FANCI	2527.96	0.539152	0.0654959	1.57483e-17	3.33005e-15	14.4775
SLC1A3	1371.69	0.55421	0.0675016	2.12226e-17	4.35562e-15	14.361
ZFP36L1	2751.5	0.629937	0.0768232	2.1127e-17	4.35562e-15	14.361
KIF26B	168.183	-1.50062	0.184654	2.34722e-17	4.74751e-15	14.3235
CLSPN	1793.97	0.716801	0.087689	2.40808e-17	4.80102e-15	14.3187
RRM1	2214.41	0.494499	0.0602672	2.50616e-17	4.85847e-15	14.3135
TNFAIP3	1729.53	0.880534	0.10811	2.50652e-17	4.85847e-15	14.3135
TCF19	1666.5	0.597323	0.0733564	3.5277e-17	6.74419e-15	14.1711
KRT15	278.189	-1.17434	0.145739	4.55436e-17	8.58927e-15	14.066
ERRFI1	3167.86	0.410966	0.0506684	8.38116e-17	1.55957e-14	13.807
TACR1	437.13	-0.830939	0.1037	8.53343e-17	1.56701e-14	13.8049
DEPDC1B	409.987	0.901634	0.113274	1.16042e-16	2.10323e-14	13.6771
LMNB1	2459.79	0.4572	0.0569176	1.28678e-16	2.30235e-14	13.6378
BAIAP2	698.832	-0.603947	0.0762351	1.47782e-16	2.6107e-14	13.5832
CDCA5	1380.95	0.672919	0.084944	1.86198e-16	3.24822e-14	13.4884
TXNIP	2698.79	-0.553667	0.0699513	2.65389e-16	4.57255e-14	13.3398
CNR1	2924.43	-0.795726	0.101324	2.87796e-16	4.89814e-14	13.31
GLDN	850.359	-1.21998	0.155929	2.92952e-16	4.92583e-14	13.3075
RARA	1017.99	-0.637635	0.0816541	5.21127e-16	8.65816e-14	13.0626
EEF1A2	1457.98	-0.701104	0.0901537	5.85347e-16	9.61071e-14	13.0172
NEFL	318.667	-0.890113	0.114684	5.92642e-16	9.61734e-14	13.0169
RGS4	2222.77	0.584684	0.0751081	6.62717e-16	1.05101e-13	12.9784
SPAG17	759.146	-0.744505	0.0959765	6.61362e-16	1.05101e-13	12.9784
DTNA	694.349	-0.693709	0.0896755	7.40874e-16	1.16176e-13	12.9349
LRP8	1439.37	0.610719	0.0786725	7.72216e-16	1.18527e-13	12.9262
NUDT4	1204.72	-0.931578	0.120899	7.72855e-16	1.18527e-13	12.9262
ATP1A1	44701	-0.36346	0.0463858	8.81839e-16	1.33771e-13	12.8736
PLK4	558.344	0.833137	0.109141	1.57749e-15	2.36726e-13	12.6258
ZWILCH	1383.02	0.631946	0.0825783	1.92196e-15	2.85349e-13	12.5446
PRDM1	417.132	0.926626	0.122232	2.17607e-15	3.19676e-13	12.4953
HAS2	329.997	-0.794979	0.105757	3.73645e-15	5.43187e-13	12.2651
JUN	6461.51	0.578621	0.0764908	4.1939e-15	6.03403e-13	12.2194
ABI3BP	1769.76	-0.606043	0.0805234	4.52233e-15	6.37512e-13	12.1955
DTL	1148.16	0.541103	0.0717602	4.48171e-15	6.37512e-13	12.1955
NR4A1	200.786	1.214	0.162909	5.56887e-15	7.77192e-13	12.1095
PER3	760.766	-0.740271	0.0992426	6.83798e-15	9.4486e-13	12.0246
LSAMP	214.008	-1.02161	0.137719	6.98083e-15	9.55142e-13	12.0199
CHAF1A	1410.31	0.543167	0.0727154	7.76562e-15	1.0522e-12	11.9779
STRA6	268.181	-0.921383	0.124333	8.3265e-15	1.11735e-12	11.9518
MAFF	432.993	0.963692	0.130097	9.49389e-15	1.26187e-12	11.899
AC022034.1	462.518	-1.19866	0.163706	1.27772e-14	1.68225e-12	11.7741
MANCR	396.479	0.857645	0.11668	1.38485e-14	1.80626e-12	11.7432
LIMCH1	3509.11	-0.410522	0.0549901	1.43667e-14	1.85649e-12	11.7313
GSN	2375.04	-0.506623	0.0684593	1.77896e-14	2.27773e-12	11.6425
VIT	237.289	-0.962707	0.13196	1.89736e-14	2.40723e-12	11.6185
GJB2	1429.64	-0.750187	0.102586	1.92261e-14	2.41729e-12	11.6167
NRG1	1312.16	0.497496	0.0674233	2.03859e-14	2.54023e-12	11.5951
SIRPA	1751.57	-0.591028	0.0807754	2.47116e-14	3.05199e-12	11.5154
GPRC5B	542.878	-0.694223	0.095278	2.51473e-14	3.07856e-12	11.5117
PDZRN3	772.645	-0.660349	0.0906252	2.55655e-14	3.10254e-12	11.5083
HBEGF	692.997	0.772508	0.106563	3.25296e-14	3.91365e-12	11.4074
ARHGEF4	601.31	-0.964064	0.134241	4.35665e-14	5.19671e-12	11.2843
CDC25A	581.003	0.711859	0.099855	7.67905e-14	9.08211e-12	11.0418
JUNB	1195.03	0.775962	0.109066	7.83527e-14	9.18899e-12	11.0367
RHOB	1840.41	-0.481625	0.0670603	8.23581e-14	9.57825e-12	11.0187
FUS	5019.59	0.467046	0.0650412	9.29861e-14	1.0637e-11	10.9732
NUF2	665.703	0.832526	0.117423	9.28875e-14	1.0637e-11	10.9732
NR4A3	52.7693	2.04092	0.288853	1.11683e-13	1.26719e-11	10.8972
EDN1	319.438	0.979184	0.13839	1.2255e-13	1.37928e-11	10.8603
GADD45A	1516.76	0.8051	0.11433	1.24496e-13	1.38997e-11	10.857
TRIM47	647.947	-0.51494	0.0726332	1.39557e-13	1.54575e-11	10.8109
DDIAS	485.87	1.03382	0.147825	1.60158e-13	1.75998e-11	10.7545
PDGFRA	1666.81	-0.718826	0.102376	1.68511e-13	1.8373e-11	10.7358
MCM10	630.265	0.695935	0.0991141	1.7639e-13	1.9083e-11	10.7194
TMEM97	988.588	0.643783	0.0917962	1.84349e-13	1.97906e-11	10.7035
PPARGC1A	281.932	-0.875796	0.125625	2.08319e-13	2.21931e-11	10.6538
CCDC113	687.368	-0.647649	0.0928598	2.44804e-13	2.58825e-11	10.587
FBXO32	23553.5	-0.384987	0.0541616	2.69931e-13	2.83245e-11	10.5478
MELK	1834.42	0.524581	0.0751143	2.9383e-13	3.06021e-11	10.5142
MCM4	7082.74	0.449527	0.0640438	3.06897e-13	3.17263e-11	10.4986
AIF1L	3771.85	-0.451608	0.0647977	4.57832e-13	4.69816e-11	10.3281
EZH2	2268.17	0.462202	0.0665865	5.17767e-13	5.2624e-11	10.2788
SELENOP	112.935	-1.29288	0.189724	5.20357e-13	5.2624e-11	10.2788
KIFC1	1276.61	0.500305	0.0724995	5.59141e-13	5.61394e-11	10.2507
C19orf54	247.504	-0.79903	0.117482	6.93995e-13	6.91814e-11	10.16
GRIN2A	172.284	-1.21826	0.180117	7.49035e-13	7.39633e-11	10.131
HSP90AA1	38717.2	0.364133	0.0523247	7.52564e-13	7.39633e-11	10.131
NCAPG2	3551.44	0.510569	0.0738106	7.91393e-13	7.69449e-11	10.1138
SHC4	179.417	1.02685	0.151962	7.93928e-13	7.69449e-11	10.1138
HSPA1B	542.589	0.775284	0.114832	1.03499e-12	9.96161e-11	10.0017
CLIP3	997.151	-0.615211	0.0908022	1.06597e-12	1.01895e-10	9.99185
CDKN1A	681.971	0.689457	0.102644	1.31487e-12	1.24833e-10	9.90367
ATF3	1532.07	0.654891	0.0973568	1.38886e-12	1.30965e-10	9.88284
TCP11L2	226.455	-0.865032	0.129402	1.50079e-12	1.40571e-10	9.8521
NCEH1	1655	0.525808	0.0779728	1.55133e-12	1.44336e-10	9.84063
DEPP1	410.059	-0.871093	0.130595	1.69366e-12	1.56535e-10	9.80539
SDC4	1912.37	0.418811	0.0617525	1.85677e-12	1.70481e-10	9.76832
ARL4C	2279.31	-0.40118	0.0590191	1.987e-12	1.81246e-10	9.74173
FSTL1	5963.36	0.3458	0.0506462	2.09036e-12	1.88213e-10	9.72535
GBP5	3778.78	0.359488	0.0527628	2.08676e-12	1.88213e-10	9.72535
STIL	1270.63	0.580833	0.0862539	2.11242e-12	1.88981e-10	9.72358
MSH2	1193.29	0.607919	0.0911427	2.30068e-12	2.04512e-10	9.68928
CEBPA	183.419	-0.992465	0.151019	2.38237e-12	2.10432e-10	9.67689
CDK2	1319.65	0.548786	0.0820138	2.50155e-12	2.1957e-10	9.65843
NASP	2997.48	0.485073	0.0727657	3.13594e-12	2.73532e-10	9.56299
HSPD1	10873.2	0.476578	0.071467	3.21784e-12	2.78933e-10	9.5545
COL14A1	2965.76	-0.847298	0.129131	3.47139e-12	2.99054e-10	9.52425
LCTL	176.332	-0.887517	0.135761	4.08417e-12	3.49685e-10	9.45632
ITGB4	5304.85	-1.07176	0.165111	4.41856e-12	3.76008e-10	9.4248
MCM6	2151.06	0.418364	0.0629349	4.49437e-12	3.80142e-10	9.42005
PAK6	96.0958	-1.16287	0.179287	5.11886e-12	4.30354e-10	9.36617
RSAD2	1054.52	0.829904	0.127944	5.57637e-12	4.66011e-10	9.3316
RAB3IL1	110.976	-1.13461	0.175579	5.86576e-12	4.87277e-10	9.31222
FAM111A	1586.34	0.629318	0.096682	6.33646e-12	5.23264e-10	9.28128
MAML2	1353.93	-0.428138	0.0659921	6.4225e-12	5.27249e-10	9.27798
PLEKHS1	97.9266	-1.25153	0.194524	6.86315e-12	5.60129e-10	9.25171
DUSP1	1130.95	0.810768	0.125451	6.90833e-12	5.60539e-10	9.25139
CD274	524.096	0.672529	0.104556	1.00539e-11	8.08062e-10	9.09256
CDH11	4312.45	-0.346811	0.0527774	1.00747e-11	8.08062e-10	9.09256
TEF	387.126	-0.756555	0.118073	1.06723e-11	8.51097e-10	9.07002
HS1BP3	610.95	-0.666142	0.103588	1.26075e-11	9.99718e-10	9.00012
CCNA2	1038.1	0.527685	0.0818761	1.30251e-11	1.02123e-09	8.99088
RCAN2	205.13	-0.816913	0.127996	1.29858e-11	1.02123e-09	8.99088
UAP1	2391.12	0.507652	0.078801	1.31284e-11	1.02357e-09	8.98988
KLF6	2089.73	0.449813	0.069956	1.45672e-11	1.12944e-09	8.94714
ESCO2	363.948	0.841438	0.132582	1.4933e-11	1.15141e-09	8.93877
NUP107	1002.58	0.441915	0.068505	1.50532e-11	1.1543e-09	8.93768
TLR4	1420.05	0.663028	0.102948	1.66854e-11	1.27247e-09	8.89535
EML1	1116.3	-0.440029	0.0683252	1.8461e-11	1.39721e-09	8.85474
SOX13	1171.77	-0.742779	0.117642	1.85214e-11	1.39721e-09	8.85474
C6orf141	276.607	-0.860277	0.136163	1.92741e-11	1.44618e-09	8.83978
AARS1	5781.48	-0.441274	0.0688838	2.05268e-11	1.53194e-09	8.81476
PRSS35	3050.44	-0.530704	0.0834742	2.13359e-11	1.58385e-09	8.80029
DHX15	3588.71	0.289447	0.0446846	2.19709e-11	1.62236e-09	8.78985
PIK3R3	456.852	0.676125	0.107144	2.25817e-11	1.65868e-09	8.78024
GINS1	623.125	0.568022	0.0898364	2.50033e-11	1.82694e-09	8.73828
FUBP1	3330.07	0.43139	0.0677961	2.63437e-11	1.91486e-09	8.71786
HKDC1	42.2079	-1.84222	0.296792	2.84397e-11	2.0565e-09	8.68687
S1PR3	596.651	0.652389	0.104259	2.92478e-11	2.10403e-09	8.67695
CHAF1B	803.271	0.511854	0.0811371	3.05366e-11	2.18548e-09	8.66045
IER2	1429.15	0.487468	0.0772136	3.15372e-11	2.24558e-09	8.64867
CTSD	3796.08	-0.498489	0.0792229	3.52789e-11	2.49925e-09	8.60219
MVP	1882.39	-0.490983	0.078063	3.79258e-11	2.67319e-09	8.57297
HMOX1	722.468	-0.752758	0.121767	4.56103e-11	3.19868e-09	8.49503
ANKRD1	376.302	0.736497	0.119572	5.3429e-11	3.70973e-09	8.43066
SLC38A3	182.171	-0.827653	0.134522	5.32526e-11	3.70973e-09	8.43066
HAT1	1653.38	0.644373	0.104296	5.37939e-11	3.71657e-09	8.42986
THBS3	222.202	-0.783797	0.127521	5.43591e-11	3.73712e-09	8.42746
E2F1	1207.26	0.497092	0.079968	6.25787e-11	4.28112e-09	8.36844
YOD1	479.904	0.864232	0.141879	7.23601e-11	4.92613e-09	8.30749
AKAP12	4692.6	-0.380512	0.0609537	7.44033e-11	5.04064e-09	8.29751
LRP12	1719.97	0.457079	0.0740638	8.2869e-11	5.58705e-09	8.25282
ETV1	195.585	1.02557	0.169527	8.44486e-11	5.66618e-09	8.24671
BHLHE41	1092.72	-0.656022	0.107524	8.6e-11	5.73854e-09	8.2412
SLFN12	692.999	0.551187	0.089823	8.63495e-11	5.73854e-09	8.2412
PBK	765.191	0.662473	0.108538	8.74545e-11	5.78443e-09	8.23774
BMF	60.9887	-1.49284	0.247919	9.15893e-11	5.98297e-09	8.22308
LOXL4	417.74	-0.627247	0.103042	9.15205e-11	5.98297e-09	8.22308
NFKB1	1031	0.446444	0.0724114	9.17424e-11	5.98297e-09	8.22308
CCNE2	439.361	0.908522	0.150403	9.52805e-11	6.17739e-09	8.20919
DUSP6	149.772	1.20031	0.199208	9.56088e-11	6.17739e-09	8.20919
CAMKK1	198.946	-0.864831	0.143508	1.08333e-10	6.96725e-09	8.15694
PSAP	32809	-0.444468	0.0731107	1.23556e-10	7.90986e-09	8.10183
CMPK2	644.807	0.771396	0.128335	1.34191e-10	8.52281e-09	8.06942
XKR4	692.834	-0.933953	0.156453	1.34352e-10	8.52281e-09	8.06942
PITPNM3	225.805	-0.830279	0.138236	1.36777e-10	8.63738e-09	8.06362
WDHD1	649.231	0.604496	0.100465	1.50896e-10	9.48608e-09	8.02291
DPYD	1633.47	-0.38352	0.0627028	1.78497e-10	1.11709e-08	7.95191
PDLIM4	1027.39	-0.556564	0.0939657	1.83462e-10	1.14303e-08	7.94194
PMAIP1	984.989	0.686175	0.115448	2.08897e-10	1.29572e-08	7.88749
CENPI	652.615	0.694112	0.116946	2.32394e-10	1.43508e-08	7.84312
DONSON	558.548	0.594252	0.0999469	2.45648e-10	1.51025e-08	7.82095
TCEA2	451.571	-0.643164	0.108542	2.66634e-10	1.63208e-08	7.78726
MAPRE1	3246.56	0.303128	0.0496875	2.68258e-10	1.63485e-08	7.78652
CP	553.834	-0.917771	0.157558	2.90516e-10	1.7628e-08	7.7538
PRKD1	536.949	-0.534139	0.0905761	2.98473e-10	1.80324e-08	7.74395
MCM3	3651.25	0.353825	0.0588494	3.06395e-10	1.84312e-08	7.73445
CDV3	3887.02	0.408181	0.0684481	3.51929e-10	2.09979e-08	7.67782
NUP50	1343.33	0.40211	0.0672533	3.52072e-10	2.09979e-08	7.67782
CDCA2	1075.14	0.460209	0.0775597	3.55411e-10	2.11069e-08	7.67558
SPAG5	2720.68	0.478044	0.0809125	4.04475e-10	2.39189e-08	7.62126
CPA6	377.403	-0.620355	0.106033	4.23379e-10	2.49219e-08	7.60342
TRPM3	151.322	-0.930519	0.160625	4.25008e-10	2.49219e-08	7.60342
RELL1	799.059	0.491079	0.0833277	4.3119e-10	2.51786e-08	7.59897
CD180	146.077	-0.848848	0.147374	5.54401e-10	3.22384e-08	7.49163
ACP6	673.975	-0.621567	0.107166	5.61645e-10	3.25241e-08	7.48779
PCSK1	155.352	-0.860916	0.150016	5.86749e-10	3.38375e-08	7.4706
NOL11	1605.92	0.42721	0.0731966	6.23989e-10	3.5837e-08	7.44567
NCAPD3	1732.33	0.527202	0.09065	6.38258e-10	3.65063e-08	7.43763
VAT1	2567.08	-0.36268	0.0613843	6.43833e-10	3.66749e-08	7.43563
RFC5	704.331	0.686385	0.119378	6.80755e-10	3.86204e-08	7.41318
MAP2K3	1472.48	0.574295	0.0995608	7.15297e-10	4.04157e-08	7.39345
DIAPH3	809.372	0.631086	0.109562	7.21253e-10	4.05879e-08	7.3916
FRZB	64.8633	-1.30105	0.229157	7.26712e-10	4.07309e-08	7.39008
CHN1	1496.56	-0.531346	0.0919313	7.47259e-10	4.1715e-08	7.37971
TMPO	2340.89	0.446421	0.0766292	7.52807e-10	4.18573e-08	7.37823
TRIM9	311.972	-0.81073	0.142673	8.81386e-10	4.8812e-08	7.31147
BUB1B	1299.51	0.386084	0.0661226	9.00835e-10	4.96919e-08	7.30371
F3	376.309	0.736192	0.129347	9.11528e-10	5.00838e-08	7.3003
TMEM41A	690.392	0.429777	0.0741305	9.59199e-10	5.24964e-08	7.27987
LIF	829.728	0.741199	0.1303	1.01374e-09	5.52646e-08	7.25755
SPECC1	6915.36	-0.287831	0.0494541	1.08324e-09	5.88237e-08	7.23045
PTPRZ1	542.163	-0.919929	0.163497	1.10893e-09	5.99853e-08	7.22196
CHEK1	1122	0.464963	0.0813041	1.14238e-09	6.1556e-08	7.21073
ZNF367	514.496	0.663484	0.117146	1.16916e-09	6.27568e-08	7.20234
DSCC1	234.628	0.848185	0.150605	1.20045e-09	6.41894e-08	7.19254
CCN3	113.524	-0.96146	0.171674	1.34993e-09	7.19071e-08	7.14323
NCL	14561.2	0.270987	0.0461562	1.36223e-09	7.22864e-08	7.14094
RBM12	1563.67	0.435493	0.0761016	1.41608e-09	7.4859e-08	7.12576
CKAP2	1640.62	0.607485	0.108274	1.77359e-09	9.34047e-08	7.02963
ARHGEF37	257.614	-0.587299	0.10484	1.79194e-09	9.38678e-08	7.02748
EXT1	1056.57	0.389007	0.06786	1.79584e-09	9.38678e-08	7.02748
POLA1	1490.99	0.407749	0.0717548	1.89024e-09	9.84334e-08	7.00686
SNHG3	856.002	0.499956	0.0885377	1.96961e-09	1.02186e-07	6.99061
NDRG1	5495.28	-0.447314	0.079416	2.17649e-09	1.125e-07	6.94885
MIS12	616.227	0.467493	0.0830497	2.19123e-09	1.12844e-07	6.94752
IVNS1ABP	1161.02	0.398844	0.0705729	2.28746e-09	1.17367e-07	6.93045
KIF15	674.472	0.471256	0.0840509	2.29692e-09	1.17421e-07	6.93026
PLAU	7122.33	0.511375	0.0911202	2.31312e-09	1.17817e-07	6.92879
IL1RAP	526.967	0.601647	0.108199	2.36916e-09	1.20233e-07	6.91998
GBA	1030.48	-0.418814	0.0740751	2.423e-09	1.2252e-07	6.91179
TUBB	33130.5	0.337784	0.0589771	2.49898e-09	1.25905e-07	6.89996
FANCA	620.384	0.680809	0.1232	2.62709e-09	1.31883e-07	6.87981
LINC00639	306.367	-0.931139	0.170388	2.76737e-09	1.38428e-07	6.85878
BAALC	112.447	-1.17475	0.215923	2.88777e-09	1.43935e-07	6.84183
BTBD3	2428.58	-0.404503	0.0722054	3.15804e-09	1.56845e-07	6.80453
CDCA7L	1003.25	0.447234	0.0799593	3.25849e-09	1.61261e-07	6.79247
LRIG3	651.938	-0.40541	0.0729916	3.31888e-09	1.63669e-07	6.78603
TCTA	651.807	-0.572748	0.1038	3.33805e-09	1.64035e-07	6.78506
RAB11FIP4	185.979	-0.804504	0.147912	3.41595e-09	1.67274e-07	6.77657
HNRNPR	4519.24	0.299629	0.0529106	3.44329e-09	1.68023e-07	6.77463
ABLIM3	502.189	-0.5761	0.104807	3.549e-09	1.72578e-07	6.76301
PPFIBP2	86.0975	-1.08666	0.200868	3.56241e-09	1.72629e-07	6.76289
CCDC174	424.237	-0.556508	0.1019	4.14664e-09	2.00244e-07	6.69844
STK3	468.943	0.66266	0.12222	4.20259e-09	2.02246e-07	6.69412
DDAH1	2171.28	0.616908	0.113087	4.2295e-09	2.02842e-07	6.69284
PRIM2	491.433	0.706284	0.130717	4.56114e-09	2.17997e-07	6.66155
BVES	1961.34	-0.756592	0.140598	4.60173e-09	2.19187e-07	6.65919
GPM6B	2200.42	-0.74953	0.139956	4.69058e-09	2.22659e-07	6.65236
PRICKLE1	936.174	-0.390249	0.0705246	4.91904e-09	2.32712e-07	6.63318
TSPAN15	1523.05	-0.550045	0.101206	5.12868e-09	2.4181e-07	6.61653
ALDH3B1	460.535	-0.510094	0.0935025	5.20273e-09	2.44476e-07	6.61176
FAM111B	912.894	0.821509	0.153195	5.50259e-09	2.57698e-07	6.58889
PLA2G15	746.638	0.465111	0.085221	5.77159e-09	2.68494e-07	6.57107
SPDL1	1757.53	0.503292	0.0927274	5.7657e-09	2.68494e-07	6.57107
TYMS	6293.44	0.506012	0.09288	5.8333e-09	2.70464e-07	6.56789
TUFT1	1217.25	0.466455	0.0854618	6.01939e-09	2.78167e-07	6.55569
GASK1B	337.512	-0.891643	0.167249	6.09204e-09	2.80596e-07	6.55192
POLD3	759.009	0.413828	0.0754867	6.14854e-09	2.82267e-07	6.54934
CCN2	8128.68	0.395624	0.0717835	6.17972e-09	2.82768e-07	6.54857
OLFML2B	430.964	-0.527446	0.09847	6.42575e-09	2.93065e-07	6.53304
CXCL10	73.3437	1.46329	0.275208	6.50724e-09	2.94854e-07	6.53039
HMCN1	239.815	-0.793408	0.148436	6.4994e-09	2.94854e-07	6.53039
SPATA20	752.412	-0.495368	0.0911582	6.54268e-09	2.955e-07	6.52944
ATP1B3	2436.91	0.509466	0.0938404	6.90008e-09	3.10637e-07	6.50775
DEGS1	1437.43	0.475395	0.0880102	7.66962e-09	3.44171e-07	6.46323
DNA2	436.137	0.740577	0.139895	8.44536e-09	3.77767e-07	6.42278
KRT13	20.1728	-2.32059	0.440922	8.91264e-09	3.97395e-07	6.40078
RFC4	967.329	0.568365	0.106693	9.28601e-09	4.12725e-07	6.38434
FBXW4	463.178	-0.526272	0.0986174	1.0316e-08	4.57048e-07	6.34004
NIM1K	78.8323	-1.31523	0.253123	1.04695e-08	4.6238e-07	6.335
DNAJC9	1510	0.543687	0.102378	1.06333e-08	4.68133e-07	6.32963
GALNT17	957.745	-0.633879	0.120163	1.11002e-08	4.87152e-07	6.31234
FLRT3	78.704	-0.975808	0.187957	1.25225e-08	5.47848e-07	6.26134
GTF2IRD1	648.777	-0.510434	0.0963443	1.25831e-08	5.48782e-07	6.2606
BRD2	6329.78	0.279046	0.0509616	1.31284e-08	5.70779e-07	6.24353
FOS	76.1436	1.23548	0.238786	1.32454e-08	5.74076e-07	6.24103
RAD51AP1	285.823	0.754636	0.145072	1.35718e-08	5.86403e-07	6.2318
MAFB	84.3989	1.07852	0.209874	1.37997e-08	5.94408e-07	6.22592
RPRM	30.7788	-1.61116	0.313944	1.50665e-08	6.46977e-07	6.18911
CSE1L	3671.84	0.523706	0.100395	1.56098e-08	6.68252e-07	6.17506
SQLE	1367.15	0.364374	0.068051	1.6539e-08	7.05867e-07	6.15128
TTK	1060.17	0.696462	0.134882	1.66528e-08	7.08558e-07	6.14962
H1-0	1674.08	-0.308387	0.0573329	1.69277e-08	7.18065e-07	6.14384
PMP22	3196.34	-0.549795	0.105088	1.71408e-08	7.249e-07	6.13972
PSD3	1771.01	-0.590506	0.113604	1.7617e-08	7.42787e-07	6.12914
FEN1	1474.83	0.548807	0.105227	1.78868e-08	7.5189e-07	6.12385
KHDRBS3	1840.01	-0.505936	0.0967364	1.80958e-08	7.57164e-07	6.12081
LIPG	194.542	-0.6834	0.132212	1.81207e-08	7.57164e-07	6.12081
PLEKHG1	2880.13	-0.411217	0.0785096	1.86502e-08	7.7696e-07	6.1096
TMTC4	406.239	-0.51463	0.0989059	1.95886e-08	8.13627e-07	6.08957
MAF	384.148	-0.764016	0.149062	2.0468e-08	8.47632e-07	6.07179
CENPK	285.727	0.870366	0.170486	2.05668e-08	8.49204e-07	6.07099
FHL3	362.784	-0.661537	0.128786	2.06811e-08	8.51401e-07	6.06987
RTTN	313.763	0.656011	0.127489	2.14747e-08	8.81473e-07	6.05479
PCNA	2446.11	0.579214	0.112092	2.20033e-08	9.00524e-07	6.0455
NXF1	1420.7	0.463466	0.0883991	2.22478e-08	9.07865e-07	6.04198
HJURP	1351.5	0.377731	0.0718162	2.25079e-08	9.15161e-07	6.0385
PLEKHB1	542.403	-0.675141	0.132035	2.25577e-08	9.15161e-07	6.0385
HNRNPH3	2527.43	0.436349	0.0833901	2.26485e-08	9.16182e-07	6.03802
POLQ	698.141	0.577445	0.111895	2.27948e-08	9.19435e-07	6.03648
SEMA3C	2476.52	-0.390796	0.0742232	2.42372e-08	9.74795e-07	6.01109
NDC1	1241.21	0.515976	0.100304	2.79401e-08	1.12049e-06	5.95059
ADAMTS15	419.204	-0.868527	0.17278	2.88234e-08	1.14935e-06	5.93955
PPAT	1598	0.505725	0.0982393	2.88244e-08	1.14935e-06	5.93955
SERPINE2	2981.66	0.373597	0.0716648	2.8915e-08	1.14968e-06	5.93942
CD44	33306.3	-0.185383	0.0341575	2.93509e-08	1.1637e-06	5.93416
DBF4	643.493	0.64802	0.127734	3.09417e-08	1.22329e-06	5.91247
BLM	385.099	0.788497	0.156644	3.20827e-08	1.26482e-06	5.89797
DSN1	559.943	0.510042	0.0996032	3.21911e-08	1.26552e-06	5.89773
RBBP8	1341.35	0.387053	0.074588	3.37977e-08	1.32495e-06	5.8778
INSIG1	4535	0.277145	0.0523176	3.48418e-08	1.36205e-06	5.86581
SULF2	1465.93	-0.33454	0.0637849	3.53131e-08	1.37662e-06	5.86119
INSYN2B	891.265	-0.493556	0.0971372	3.69195e-08	1.43523e-06	5.84308
RCC1	1928.74	0.400479	0.0774637	3.72419e-08	1.44374e-06	5.84051
CRYAB	2619.51	-0.782893	0.156608	3.75743e-08	1.4526e-06	5.83785
MCMBP	2040.05	0.377089	0.0728499	3.89212e-08	1.50051e-06	5.82376
PRUNE2	896.174	-0.676393	0.135152	3.98414e-08	1.53175e-06	5.81481
USP1	1629.55	0.729425	0.145074	4.29657e-08	1.64733e-06	5.78322
CDON	1293.22	-0.621563	0.123573	4.39521e-08	1.67691e-06	5.77549
SLFN5	2162.67	-0.537872	0.10599	4.39774e-08	1.67691e-06	5.77549
COL17A1	188.003	-0.858375	0.173581	4.45019e-08	1.69228e-06	5.77153
PHLDA3	408.038	-0.464027	0.0925902	4.46229e-08	1.69228e-06	5.77153
DHFR	839.252	0.415043	0.0813448	4.55758e-08	1.72373e-06	5.76353
AL365181.3	181.3	-0.921114	0.186697	4.59931e-08	1.73481e-06	5.76075
CLBA1	173.492	-0.69261	0.139616	5.14143e-08	1.92886e-06	5.7147
SLC39A8	341.259	0.640551	0.128803	5.13968e-08	1.92886e-06	5.7147
RABGGTB	1544.07	0.554945	0.110594	5.22321e-08	1.95429e-06	5.70901
COQ8B	343.615	-0.479415	0.0953757	5.29298e-08	1.9751e-06	5.70441
CCNE1	250.92	0.5675	0.113586	5.57732e-08	2.07566e-06	5.68284
RGMA	169.99	-0.723757	0.147304	6.1104e-08	2.268e-06	5.64436
KIF11	2096.33	0.576274	0.116009	6.14469e-08	2.27468e-06	5.64308
BARD1	730.179	0.391719	0.0776762	6.66495e-08	2.46074e-06	5.60893
HEXIM2	121.224	-0.906412	0.186573	7.17022e-08	2.64031e-06	5.57835
NFATC2IP	741.264	0.39591	0.0787513	7.39815e-08	2.71707e-06	5.5659
EFNA1	190.903	-0.691097	0.141479	7.62789e-08	2.79409e-06	5.55376
OTOGL	200.473	-0.92405	0.191465	8.01868e-08	2.92955e-06	5.5332
SMC2	1816.37	0.523746	0.106162	8.14743e-08	2.96881e-06	5.52742
VCAM1	250.469	-0.545427	0.111421	8.48153e-08	3.08251e-06	5.5111
BRIX1	944.997	0.548398	0.111739	8.6508e-08	3.13586e-06	5.50364
CENPJ	402.764	0.490229	0.0992353	8.71787e-08	3.15198e-06	5.50142
FIGNL1	458.448	0.590396	0.121282	8.76834e-08	3.16204e-06	5.50003
INPP5A	592.91	0.43763	0.0881364	9.04283e-08	3.25262e-06	5.48777
NUP54	1438.82	0.414844	0.0833906	9.2792e-08	3.32906e-06	5.47768
MCM7	5758.4	0.442513	0.0893217	9.56654e-08	3.4146e-06	5.46666
SLFN11	1852.32	0.428464	0.0862908	9.54784e-08	3.4146e-06	5.46666
LINC02732	181.154	-0.874859	0.182323	9.64312e-08	3.43315e-06	5.46431
ASF1B	1029.07	0.56061	0.115308	1.06442e-07	3.77993e-06	5.42252
PHF23	1059.06	-0.446525	0.090734	1.09267e-07	3.87038e-06	5.41225
NCAPG	1962.53	0.578066	0.119258	1.09706e-07	3.87611e-06	5.4116
PNPT1	2243.61	0.491919	0.100794	1.1185e-07	3.94187e-06	5.4043
MR1	310.898	-0.559094	0.115779	1.24995e-07	4.39404e-06	5.35714
MIR4435-2HG	973.312	0.397767	0.0809652	1.29214e-07	4.53093e-06	5.34381
FAM20C	2938.22	-0.524411	0.108364	1.29985e-07	4.54654e-06	5.34232
ARHGEF2	1891.78	-0.3766	0.0764365	1.33336e-07	4.65209e-06	5.33235
CALD1	9745.03	-0.313323	0.0626408	1.37188e-07	4.77457e-06	5.32107
UAP1L1	567.498	-0.644781	0.135475	1.41317e-07	4.90601e-06	5.30927
RFC3	537.127	0.461478	0.0955509	1.59675e-07	5.52958e-06	5.25731
ECT2	2617.35	0.526452	0.109948	1.62334e-07	5.60777e-06	5.25121
CHD3	5512.24	-0.637138	0.134494	1.6919e-07	5.83017e-06	5.23432
ADGRG1	3329.51	-0.525376	0.110533	1.7373e-07	5.97187e-06	5.22389
PER1	615.507	-0.648558	0.137034	1.79963e-07	6.17092e-06	5.20965
CEP55	1829.36	0.467686	0.097392	1.90333e-07	6.51052e-06	5.18638
NDC80	1315.4	0.511301	0.107975	2.00481e-07	6.83916e-06	5.165
STC1	2198.03	0.297819	0.0602757	2.00921e-07	6.83916e-06	5.165
NIPSNAP1	709.3	-0.46245	0.0974746	2.05249e-07	6.96948e-06	5.1568
CTNNAL1	1597.97	0.443369	0.0924814	2.07178e-07	7.00091e-06	5.15485
ETS2	2721.79	0.358805	0.0735601	2.06753e-07	7.00091e-06	5.15485
PAICS	12850.2	0.30994	0.0629276	2.147e-07	7.23757e-06	5.14041
NAGLU	374.594	-0.526587	0.111256	2.18738e-07	7.35592e-06	5.13336
DNAJB6	2709.6	0.287083	0.0582098	2.31432e-07	7.76411e-06	5.10991
ARHGEF26	229.116	0.680997	0.146015	2.34814e-07	7.85867e-06	5.10465
SUV39H2	281.508	0.712465	0.153349	2.35909e-07	7.87643e-06	5.10367
TRA2B	3683.09	0.421016	0.08742	2.42433e-07	8.07493e-06	5.09286
METRN	734.231	-0.485581	0.102917	2.54646e-07	8.44385e-06	5.07346
ORC1	592.475	0.458426	0.0966521	2.54719e-07	8.44385e-06	5.07346
FAM13C	272.97	-0.479822	0.102554	2.57797e-07	8.48541e-06	5.07133
FAXDC2	46.3488	-1.17259	0.256938	2.57794e-07	8.48541e-06	5.07133
NBR1	3438.15	-0.26343	0.0532739	2.57658e-07	8.48541e-06	5.07133
MCM8	325.118	0.483269	0.102409	2.69312e-07	8.84357e-06	5.05337
RIOK1	421.036	0.473402	0.100309	2.71055e-07	8.87991e-06	5.05159
NAMPT	1557.09	0.443851	0.0937339	2.7342e-07	8.93641e-06	5.04884
EGLN3	457.473	-0.429063	0.0904274	2.76242e-07	9.00755e-06	5.04539
OIP5	183.824	0.785147	0.170721	2.81049e-07	9.14292e-06	5.03891
C4orf46	254.467	0.612418	0.131886	2.95656e-07	9.57477e-06	5.01887
RN7SL832P	42.1034	1.45185	0.317945	2.95695e-07	9.57477e-06	5.01887
WASHC2A	785.589	-0.376592	0.0792699	3.00901e-07	9.72076e-06	5.0123
HSPA13	1261.95	0.452878	0.0960795	3.07524e-07	9.91178e-06	5.00385
ETV4	141.528	0.867567	0.189761	3.16569e-07	1.01798e-05	4.99226
SHC2	59.0261	-1.1576	0.25588	3.18853e-07	1.02297e-05	4.99014
CCDC80	4067.28	-0.24144	0.0491281	3.23369e-07	1.03508e-05	4.98503
CTPS1	2180.92	0.3844	0.0808558	3.28398e-07	1.04877e-05	4.97932
DBNDD1	559.965	-0.454156	0.097166	3.3662e-07	1.07257e-05	4.96957
PSAT1	1119.13	0.460561	0.0983589	3.43565e-07	1.09221e-05	4.96169
CENPA	554.731	0.553459	0.11975	3.49412e-07	1.10827e-05	4.95535
GALNT1	657.603	0.485895	0.104688	3.61798e-07	1.14495e-05	4.94121
AKAP6	763.871	-0.446421	0.0956361	3.66473e-07	1.15712e-05	4.93662
TFEB	99.7144	-0.936685	0.207738	3.73223e-07	1.17578e-05	4.92967
VEGFA	2838.85	-0.388026	0.0826206	3.81693e-07	1.19975e-05	4.92091
MCC	4008.48	-0.608334	0.132761	3.94067e-07	1.23586e-05	4.90803
USP53	446.251	0.613215	0.13404	3.95581e-07	1.23783e-05	4.90734
PMEPA1	1728.52	-0.354787	0.0745913	4.06258e-07	1.2684e-05	4.89675
GNPDA1	1062.75	-0.34631	0.0729624	4.08696e-07	1.27316e-05	4.89512
FKBP5	597.455	0.377036	0.0800078	4.12943e-07	1.28353e-05	4.89159
TAF15	3321.75	0.275041	0.0569816	4.19616e-07	1.30137e-05	4.8856
ZNNT1	59.3858	-1.05693	0.236857	4.34885e-07	1.34573e-05	4.87104
FGGY	127.371	-0.694524	0.15367	4.39026e-07	1.35554e-05	4.86789
CEND1	115.295	-0.915305	0.205589	4.60172e-07	1.4177e-05	4.84842
RASA2	244.366	0.758207	0.168856	4.75081e-07	1.4604e-05	4.83553
NPY1R	192.938	-0.868661	0.195055	4.98994e-07	1.52746e-05	4.81603
THRA	937.078	-0.547198	0.120841	4.99083e-07	1.52746e-05	4.81603
B4GALNT1	926.803	0.371514	0.0796882	5.01816e-07	1.53246e-05	4.81461
ATP2B2	20.2688	-1.76255	0.398444	5.08188e-07	1.54853e-05	4.81008
NEK2	670.32	0.382313	0.0824567	5.3671e-07	1.63188e-05	4.78731
MSH6	2538.28	0.257762	0.0539145	5.57692e-07	1.69199e-05	4.7716
HNRNPA1	6640.72	0.404801	0.0876278	5.74577e-07	1.73567e-05	4.76053
SEPTIN9	10112.2	-0.458537	0.0998911	5.73755e-07	1.73567e-05	4.76053
HPS1	640.28	-0.465863	0.102449	5.78496e-07	1.74373e-05	4.75852
MLC1	464.362	-0.502733	0.110883	5.9127e-07	1.7784e-05	4.74997
PRKAG2	1326.53	0.34609	0.0742051	5.99054e-07	1.79484e-05	4.74597
SGO1	409.731	0.520528	0.114843	5.99309e-07	1.79484e-05	4.74597
MATN2	710.676	-0.428462	0.0939658	6.13814e-07	1.83043e-05	4.73745
SKA3	521.481	0.608983	0.135931	6.13099e-07	1.83043e-05	4.73745
NUP160	1722.85	0.306879	0.0651925	6.16326e-07	1.834e-05	4.7366
MYBL1	1311.04	0.444816	0.0977968	6.427e-07	1.90841e-05	4.71933
DLGAP5	1093.02	0.415772	0.0907389	6.45323e-07	1.91213e-05	4.71848
MYO19	1706.79	0.375536	0.0814286	6.47782e-07	1.91535e-05	4.71775
HNRNPA2B1	14587.7	0.278872	0.0602481	6.53614e-07	1.92601e-05	4.71534
UNC93B1	471.835	-0.41178	0.0898363	6.54148e-07	1.92601e-05	4.71534
DUSP10	1171.02	-0.370944	0.0802032	6.60023e-07	1.93922e-05	4.71237
APP	13371.2	-0.179551	0.037038	6.72989e-07	1.97316e-05	4.70484
SATB1	192.727	-0.795282	0.180653	6.77573e-07	1.98243e-05	4.7028
PDE4B	306.684	-0.499561	0.11101	7.1159e-07	2.0776e-05	4.68244
AHNAK2	1662.66	-0.855795	0.195711	7.23871e-07	2.10905e-05	4.67591
SFXN3	1044.62	-0.316751	0.0678185	7.42833e-07	2.15979e-05	4.66559
ARHGAP11A	1749.85	0.64353	0.145827	7.86695e-07	2.28256e-05	4.64158
HEY1	426.369	-0.575193	0.129204	7.90078e-07	2.28762e-05	4.64062
CAPN1	2424	-0.319231	0.0691249	8.17587e-07	2.36237e-05	4.62665
CEP135	1050.64	0.472431	0.105236	8.31194e-07	2.39178e-05	4.62128
NUP58	1556.72	0.353544	0.0770783	8.29554e-07	2.39178e-05	4.62128
NOLC1	3190.22	0.29931	0.0645221	8.49633e-07	2.43981e-05	4.61264
NEIL3	295.693	0.597761	0.135656	8.70806e-07	2.49548e-05	4.60285
SERPINH1	411.858	-0.477529	0.10712	8.78866e-07	2.51341e-05	4.59974
ZDHHC24	426.596	-0.419742	0.0932027	9.04303e-07	2.58087e-05	4.58823
MFSD14B	1292.14	0.296084	0.0641924	9.25531e-07	2.63606e-05	4.57904
RNF19B	586.338	0.435996	0.0971099	9.30649e-07	2.64524e-05	4.57753
IGSF10	42.3862	-1.14262	0.26646	9.36708e-07	2.65705e-05	4.5756
ANGPT1	54.3166	-1.01699	0.236049	9.52163e-07	2.69541e-05	4.56937
WDR60	526.618	-0.355986	0.0782828	9.60183e-07	2.71261e-05	4.56661
KIF2C	2149.91	0.355015	0.0779489	9.77004e-07	2.75456e-05	4.55995
ASRGL1	186.04	0.626392	0.143952	9.84784e-07	2.76271e-05	4.55866
ATAD5	662.824	0.836533	0.194397	9.84352e-07	2.76271e-05	4.55866
PAK1IP1	840.968	0.504397	0.113877	9.85833e-07	2.76271e-05	4.55866
GINS4	549.158	0.516942	0.117046	9.94055e-07	2.78017e-05	4.55593
STRIP2	376.556	0.494356	0.111837	1.00043e-06	2.79241e-05	4.55402
BRCA1	1534.74	0.42553	0.0942587	1.00478e-06	2.79896e-05	4.553
VTRNA1-2	131.999	1.16649	0.274536	1.0954e-06	3.04529e-05	4.51637
SLC1A4	583.288	0.4525	0.101848	1.09989e-06	3.05171e-05	4.51546
HNRNPH1	8198.11	0.347869	0.076495	1.1145e-06	3.0861e-05	4.51059
RAD21	6741.01	0.253941	0.0547235	1.11733e-06	3.08783e-05	4.51035
AKIRIN1	1630.79	0.299169	0.0652207	1.12661e-06	3.10731e-05	4.50762
RPA1	4036.97	0.310195	0.0677962	1.13932e-06	3.13616e-05	4.5036
TUBB6	3322.83	0.377714	0.0837735	1.14338e-06	3.14114e-05	4.50291
NGFR	43.4273	-1.16182	0.274268	1.17457e-06	3.22049e-05	4.49208
FASTKD5	453.368	0.426582	0.0964577	1.23711e-06	3.38154e-05	4.47089
TUBD1	218.152	0.593147	0.136844	1.23815e-06	3.38154e-05	4.47089
VPS35L	375.923	-0.484925	0.110591	1.26365e-06	3.44444e-05	4.46288
TRAF1	415.857	0.550606	0.1265	1.28113e-06	3.4785e-05	4.45861
ZC3H12C	590.79	0.524451	0.120159	1.28096e-06	3.4785e-05	4.45861
BTG1	1218.63	-0.373637	0.0858461	1.30762e-06	3.54352e-05	4.45057
SKA1	531.13	0.485831	0.110988	1.32342e-06	3.57938e-05	4.44619
GPER1	37.8274	-1.12319	0.266127	1.32927e-06	3.58826e-05	4.44512
SNX5	1693.09	0.348808	0.0776283	1.33207e-06	3.58886e-05	4.44504
NUPR1	313.221	-0.730783	0.17162	1.3502e-06	3.6307e-05	4.44001
PARPBP	277.653	0.685171	0.160149	1.35985e-06	3.64963e-05	4.43775
ADARB1	1129.01	-0.493741	0.11361	1.37275e-06	3.67717e-05	4.43449
NRAV	313.797	-0.467549	0.106794	1.38813e-06	3.71126e-05	4.43048
VWA5A	90.8093	-0.742102	0.174452	1.39095e-06	3.71168e-05	4.43043
STON2	1019.47	-0.620364	0.144602	1.40438e-06	3.74036e-05	4.42709
AMIGO2	401.242	0.439981	0.100095	1.41264e-06	3.75521e-05	4.42537
NFASC	1436.49	-0.526858	0.121827	1.42875e-06	3.78363e-05	4.42209
TGM2	189.415	0.731793	0.171804	1.42858e-06	3.78363e-05	4.42209
MRAS	368.535	-0.414664	0.0944256	1.46286e-06	3.8666e-05	4.41267
VASP	1649.43	-0.389619	0.0879563	1.46774e-06	3.87217e-05	4.41205
MTHFD2	1890.32	0.433569	0.0986769	1.4708e-06	3.87293e-05	4.41196
LBR	980.277	0.425976	0.0976037	1.53983e-06	4.03946e-05	4.39368
RDH10	737.602	-0.424443	0.0968575	1.53788e-06	4.03946e-05	4.39368
GCLM	1351.67	0.314828	0.0699341	1.57121e-06	4.11403e-05	4.38573
PTCD2	342.877	-0.471898	0.108938	1.58308e-06	4.13736e-05	4.38328
PPIF	3011.36	0.417438	0.0955742	1.59179e-06	4.15233e-05	4.38171
GPATCH11	553.316	0.447754	0.102747	1.60218e-06	4.17165e-05	4.37969
GBP2	651.409	-0.458407	0.105525	1.64402e-06	4.27261e-05	4.36931
SERINC5	6562.8	-0.606492	0.14249	1.65799e-06	4.30092e-05	4.36644
LYPD1	4503.64	-0.393821	0.0895026	1.67383e-06	4.33395e-05	4.36312
DUSP5	381.658	0.55005	0.128506	1.69523e-06	4.38123e-05	4.3584
SORBS1	609.115	-0.507343	0.117775	1.7003e-06	4.3862e-05	4.35791
GRN	3336.92	-0.376457	0.0853958	1.70811e-06	4.39823e-05	4.35672
EIF4G2	15905.4	0.215197	0.0466749	1.72234e-06	4.42671e-05	4.35392
DYRK3	643.892	-0.334241	0.0751905	1.7314e-06	4.4418e-05	4.35244
NIBAN1	8043.22	-0.502988	0.117505	1.74539e-06	4.46948e-05	4.34974
PLCD3	1080.49	-0.502416	0.116899	1.80044e-06	4.602e-05	4.33705
PCLAF	221.245	0.658697	0.156061	1.84284e-06	4.69805e-05	4.32808
SPC25	272.517	0.766783	0.183259	1.84475e-06	4.69805e-05	4.32808
SENP2	1177.61	0.267416	0.0592637	1.85562e-06	4.71713e-05	4.32632
PLK3	201.531	0.565581	0.132682	1.86358e-06	4.72874e-05	4.32525
CCNYL1	406.109	0.471524	0.109444	1.86817e-06	4.73179e-05	4.32497
HSPA4L	614.393	0.505757	0.117963	1.8844e-06	4.74966e-05	4.32334
NDEL1	1046.02	0.319425	0.0718198	1.8841e-06	4.74966e-05	4.32334
TMEM62	695.583	0.368817	0.0838618	1.88543e-06	4.74966e-05	4.32334
TCIM	450.941	-0.68254	0.163563	1.91024e-06	4.80349e-05	4.31844
FBLIM1	756.505	-0.424158	0.097743	1.92043e-06	4.82042e-05	4.31692
CRAT	1497	-0.353862	0.0803097	1.94729e-06	4.87905e-05	4.31166
GMNN	781.766	0.587055	0.138566	1.95864e-06	4.8987e-05	4.30992
CENPO	1271.19	0.357356	0.0810269	2.01133e-06	5.01699e-05	4.29956
VGLL2	42.1046	1.2121	0.293597	2.01312e-06	5.01699e-05	4.29956
CLASP2	999.283	0.369758	0.0844429	2.06889e-06	5.14678e-05	4.28846
METAP1	796.923	0.329751	0.0747454	2.09569e-06	5.20417e-05	4.28365
ETF1	4243.24	0.242335	0.0532274	2.11428e-06	5.24101e-05	4.28059
CTBP1-DT	339.783	-0.609302	0.145006	2.12424e-06	5.25636e-05	4.27931
CCNB1	3049.13	0.412377	0.0950233	2.13823e-06	5.28e-05	4.27737
SOCS2-AS1	215.194	-0.657867	0.157304	2.14136e-06	5.28e-05	4.27737
LINC00847	116.344	-0.677549	0.162363	2.17059e-06	5.34263e-05	4.27224
TTF2	2504.5	0.298805	0.0665994	2.17465e-06	5.34321e-05	4.2722
TFDP1	2308.69	0.320495	0.0727592	2.20774e-06	5.41498e-05	4.2664
HMGCL	479.721	-0.511257	0.122414	2.24072e-06	5.48623e-05	4.26073
ACVR1	779.871	-0.305885	0.0703134	2.24775e-06	5.49379e-05	4.26013
NWD1	71.6553	-1.16099	0.284931	2.26816e-06	5.53218e-05	4.2571
PNRC2	849.242	0.540078	0.12812	2.27138e-06	5.53218e-05	4.2571
SH3BP5	540.63	-0.32545	0.0737203	2.30348e-06	5.6006e-05	4.25177
DCLRE1B	520.826	0.435348	0.10168	2.34239e-06	5.68529e-05	4.24525
CDCA8	1383.27	0.400611	0.0928214	2.37757e-06	5.76066e-05	4.23953
PNMA1	747.247	-0.310472	0.0697537	2.39765e-06	5.79925e-05	4.23663
CENPU	646.595	0.523554	0.124284	2.48303e-06	5.99536e-05	4.22218
HAUS1	298.446	0.512746	0.121497	2.49593e-06	6.0161e-05	4.22068
ATP10A	112.774	0.824358	0.200748	2.50341e-06	6.02371e-05	4.22014
IPO5	3932.99	0.266166	0.0592147	2.54382e-06	6.11042e-05	4.21393
SSR3	3135.12	0.417987	0.0975371	2.57219e-06	6.16795e-05	4.20986
IER5	562.632	0.407965	0.0951763	2.57726e-06	6.1695e-05	4.20975
IDI1	653.626	0.579383	0.13886	2.59015e-06	6.18975e-05	4.20833
CA9	721.894	-0.494728	0.117695	2.64598e-06	6.30159e-05	4.20055
RASD1	53.2425	1.01665	0.24896	2.64205e-06	6.30159e-05	4.20055
RECQL4	949.36	0.451523	0.106388	2.6992e-06	6.41738e-05	4.19264
KDM4C	694.388	-0.313413	0.0717369	2.75912e-06	6.54869e-05	4.18385
MTBP	284.166	0.624646	0.151334	2.84431e-06	6.73943e-05	4.17138
CENPQ	289.066	0.656695	0.160071	2.92817e-06	6.92636e-05	4.15949
CIP2A	765.781	0.567143	0.137137	2.95934e-06	6.98826e-05	4.15563
CPA4	790.168	0.35853	0.083027	2.97089e-06	7.00368e-05	4.15467
ADM	504.783	-0.584611	0.141209	2.99161e-06	7.04064e-05	4.15239
SLC20A1	4249.63	0.188923	0.0415528	3.00501e-06	7.06026e-05	4.15118
NFYA	956.288	0.335743	0.0778462	3.13811e-06	7.36058e-05	4.13309
NUDCD1	826.665	0.45384	0.108572	3.14713e-06	7.36935e-05	4.13257
OLFML2A	272.019	-0.754879	0.186419	3.16357e-06	7.39543e-05	4.13104
NKAIN3-IT1	70.968	-1.08555	0.271934	3.18601e-06	7.43545e-05	4.12869
MRE11	622.569	0.521699	0.125681	3.19443e-06	7.44265e-05	4.12827
CTNNA2	225.001	-0.508535	0.123817	3.25032e-06	7.56025e-05	4.12146
HMGB2	3425.64	0.564606	0.136603	3.32306e-06	7.71657e-05	4.11258
PDGFC	832.265	0.382066	0.0899049	3.383e-06	7.84273e-05	4.10553
MMS22L	927.328	0.743471	0.184052	3.39598e-06	7.84674e-05	4.10531
SPOCD1	130.126	-0.709783	0.174894	3.3936e-06	7.84674e-05	4.10531
TOPBP1	1455.37	0.377767	0.0887141	3.42095e-06	7.89137e-05	4.10285
NAV3	495.6	0.42426	0.10098	3.50945e-06	8.08215e-05	4.09247
PKMYT1	516.155	0.559326	0.136418	3.64266e-06	8.37458e-05	4.07704
SASS6	231.213	0.710487	0.175794	3.64843e-06	8.37458e-05	4.07704
SPC24	1062.25	0.377208	0.0891599	3.72349e-06	8.53285e-05	4.06891
ARSF	88.5297	-0.812072	0.203415	3.84929e-06	8.80666e-05	4.05519
ZNF503	567.33	-0.397371	0.0952086	3.87736e-06	8.85637e-05	4.05274
CAPN5	757.241	-0.392621	0.0930754	3.91904e-06	8.93696e-05	4.04881
MAT2A	3593.16	0.289289	0.0679912	4.11097e-06	9.35934e-05	4.02875
NUAK2	826.615	0.492637	0.119816	4.12187e-06	9.36886e-05	4.02831
BIRC2	1470.35	0.455868	0.109955	4.18281e-06	9.49191e-05	4.02265
COL13A1	121.149	0.762489	0.190763	4.22483e-06	9.57171e-05	4.01901
ABHD4	617.877	-0.341477	0.0812762	4.23927e-06	9.58887e-05	4.01823
PREP	1284.38	-0.306664	0.071683	4.29519e-06	9.69963e-05	4.01325
TIPIN	417.877	0.452049	0.109248	4.33841e-06	9.78141e-05	4.0096
GPR39	371.786	-0.509783	0.125535	4.35011e-06	9.79195e-05	4.00913
SCML1	282.108	0.528953	0.129671	4.36177e-06	9.80239e-05	4.00867
HMGXB4	598.228	0.361542	0.0858109	4.38707e-06	9.8276e-05	4.00755
TNFRSF19	312.542	-0.575777	0.142559	4.38135e-06	9.8276e-05	4.00755
TPPP	88.1142	-0.911753	0.231469	4.4858e-06	0.000100327	3.99858
SULF1	1298.29	-0.348801	0.0832852	4.54638e-06	0.000101519	3.99345
RGS2	137.646	0.680051	0.170414	4.75051e-06	0.000105908	3.97507
EIF1AX	747.499	0.464562	0.113314	4.79682e-06	0.000106769	3.97155
HEPH	346.525	-0.521764	0.128569	4.89269e-06	0.00010873	3.96365
AL049543.1	82.2204	1.30809	0.336912	4.95621e-06	0.000109966	3.95874
FANCB	202.604	0.791259	0.201199	5.0486e-06	0.000111838	3.95141
RACGAP1	1882.64	0.277285	0.0648891	5.11555e-06	0.000113142	3.94638
MAGED1	2943.31	-0.259987	0.0604563	5.15937e-06	0.000113931	3.94336
NUP85	1295.34	0.368946	0.0885608	5.22574e-06	0.000115214	3.93849
TTI1	657.711	0.325995	0.0773255	5.2562e-06	0.000115703	3.93666
CPT1C	204.331	-0.503758	0.125179	5.26539e-06	0.000115722	3.93658
GRAMD2B	587.376	0.378084	0.0910972	5.299e-06	0.000116278	3.9345
SLC16A4	265.064	-0.560677	0.139873	5.30909e-06	0.000116317	3.93436
CEP78	618.032	0.417427	0.101487	5.33924e-06	0.000116794	3.93258
HSPA14	873.83	0.391503	0.0946493	5.37044e-06	0.000117292	3.93073
SRRT	2819.57	0.273799	0.0640166	5.38829e-06	0.000117498	3.92997
ABCA1	1405.66	-0.609078	0.154273	5.47338e-06	0.000119168	3.92384
CHI3L2	57.7042	-0.967114	0.248922	5.55743e-06	0.000120809	3.9179
ERLIN1	1722.75	0.275958	0.0645929	5.57094e-06	0.000120914	3.91752
DDX52	1765.5	0.298796	0.07063	5.7881e-06	0.000125433	3.90159
HSPH1	4701.2	0.359587	0.0863957	5.81369e-06	0.000125792	3.90035
CEP152	498.915	0.440149	0.108092	5.83289e-06	0.000126012	3.89959
XRCC2	1027.99	0.607508	0.15331	5.86198e-06	0.000126445	3.8981
SMARCD3	363.406	-0.545109	0.136367	5.95368e-06	0.000128225	3.89203
CHST7	197.299	0.58646	0.147733	6.01423e-06	0.000129329	3.8883
CDT1	636.486	0.436622	0.107671	6.17501e-06	0.000132582	3.87751
TNFSF10	563.208	0.466109	0.116268	6.35958e-06	0.000136335	3.86539
COG4	1679.69	-0.283644	0.0686245	6.40878e-06	0.000137179	3.86271
LINC00324	89.2485	0.996898	0.259534	6.50234e-06	0.000138969	3.85708
LGALS3	1019.03	-0.600125	0.152717	6.56115e-06	0.000140011	3.85384
POLE3	1616.1	0.289038	0.0687563	6.59136e-06	0.000140441	3.85251
ALOXE3	20.5118	-1.44553	0.378883	6.6044e-06	0.000140505	3.85231
STARD7	3746.34	0.226149	0.0530364	6.62451e-06	0.000140718	3.85165
ECH1	343.71	-0.466457	0.116086	6.64456e-06	0.000140929	3.851
CCNJ	297.38	0.52156	0.131209	6.65766e-06	0.000140993	3.8508
SRPK1	1693.84	0.301672	0.0722103	6.67114e-06	0.000141064	3.85058
C17orf97	68.918	-0.929251	0.242894	6.79711e-06	0.000143511	3.84312
EHF	67.0805	-0.856943	0.222874	6.8269e-06	0.000143922	3.84187
DNAH7	30.0295	-1.28929	0.339044	6.86505e-06	0.000144508	3.84011
ARRDC3	3197.69	0.426612	0.105706	6.92578e-06	0.000145567	3.83694
VSTM2L	88.7743	-0.763704	0.197316	6.97626e-06	0.000146407	3.83444
ADAMTS1	341.536	0.545528	0.137846	7.05424e-06	0.000147821	3.83026
HSPA5	18354.8	0.280276	0.0664482	7.09586e-06	0.000148471	3.82836
AL161431.1	1731.89	0.541705	0.137423	7.28087e-06	0.000152113	3.81783
AL590666.2	58.3823	-0.956635	0.251144	7.32914e-06	0.000152893	3.81561
KNL1	982.809	0.664364	0.171029	7.38898e-06	0.000153911	3.81273
CAPS	3356.54	-0.525564	0.134971	7.64322e-06	0.000158028	3.80127
CUBN	84.6503	-0.841979	0.220327	7.624e-06	0.000158028	3.80127
PPP2R3C	295.282	0.583972	0.149123	7.63392e-06	0.000158028	3.80127
RAD1	624.314	0.437892	0.109265	7.62629e-06	0.000158028	3.80127
ZWINT	1435.43	0.436549	0.109354	7.64294e-06	0.000158028	3.80127
NDRG4	483.299	-0.406406	0.100751	7.68528e-06	0.000158662	3.79953
KIN	249.671	0.52437	0.133047	7.71493e-06	0.000159039	3.7985
MDGA1	609.634	-0.593158	0.151668	7.74957e-06	0.000159518	3.79719
ZNF425	147.314	-0.71662	0.186041	7.88265e-06	0.000162018	3.79044
RRAGD	653.101	-0.341189	0.0832365	7.98167e-06	0.000163812	3.78565
TRIM45	367.677	-0.426508	0.107338	8.05751e-06	0.000165126	3.78219
GPM6A	3891.18	-0.464781	0.117525	8.07459e-06	0.000165233	3.7819
C19orf48	853.654	0.464499	0.117285	8.33233e-06	0.000170258	3.76889
KALRN	158.035	-0.659887	0.171359	8.3934e-06	0.000171255	3.76636
PNISR	1604.29	0.324376	0.0789621	8.44622e-06	0.000172081	3.76427
B3GALNT1	213.662	0.490288	0.124309	8.57269e-06	0.000174403	3.75845
CUEDC1	2149.1	-0.33734	0.0825641	8.58866e-06	0.000174474	3.75827
MTF2	513.691	0.412494	0.103123	8.63483e-06	0.000175045	3.75685
SYTL2	182.868	-0.534409	0.137167	8.64188e-06	0.000175045	3.75685
CHUK	826.134	0.396573	0.0990253	8.66641e-06	0.000175288	3.75625
FAM72B	264.245	0.551975	0.142052	8.93389e-06	0.000180436	3.74368
DNAJC18	366.207	-0.40326	0.101694	8.99848e-06	0.000181478	3.74118
CHRNA5	385.8	0.441338	0.111347	9.10822e-06	0.000183426	3.73654
SOX21	1118.9	-0.464312	0.11776	9.30006e-06	0.00018702	3.72811
OAS2	2888.52	0.392049	0.0978135	9.3737e-06	0.000188229	3.72531
USP11	1613.8	-0.276218	0.0680309	9.59845e-06	0.000192466	3.71565
ARID5B	5192.17	-0.394378	0.0987721	9.65658e-06	0.000193353	3.71365
VMP1	7047.29	0.440322	0.111461	9.72286e-06	0.000194402	3.7113
SMC3	2404.25	0.340996	0.0843322	9.79891e-06	0.000195642	3.70854
GLRB	279.047	0.550171	0.142579	1.005e-05	0.000200368	3.69817
GPR173	98.1467	-0.733857	0.193838	1.00875e-05	0.000200829	3.69717
KIF14	1046.24	0.581354	0.15085	1.01702e-05	0.000202188	3.69424
PLD3	965.12	-0.368382	0.0919899	1.02358e-05	0.000203201	3.69207
PCDH10	418.746	-0.431036	0.109908	1.05675e-05	0.000209489	3.67884
HHAT	113.217	-0.618242	0.162765	1.07799e-05	0.000213397	3.67081
DUSP8	328.037	0.598545	0.157324	1.08285e-05	0.000214054	3.66948
H3C1	454.471	0.768943	0.205467	1.10622e-05	0.000218366	3.66081
LIG1	734.421	0.334107	0.082896	1.12174e-05	0.000221116	3.65538
PLAGL1	271.028	0.60251	0.158532	1.1241e-05	0.000221268	3.65508
METTL4	296.887	0.472195	0.121523	1.12954e-05	0.000222027	3.65359
ZNF266	475.337	0.388263	0.0978789	1.14665e-05	0.000225073	3.64768
LIN9	224.881	0.5909	0.15523	1.14963e-05	0.00022534	3.64716
LARGE1	246.739	-0.545812	0.143485	1.2177e-05	0.000238348	3.62279
EED	424.705	0.555694	0.146165	1.22142e-05	0.000238407	3.62268
PPP2R1B	1151.36	0.256368	0.0622557	1.22014e-05	0.000238407	3.62268
CENPH	397.226	0.555626	0.146091	1.23606e-05	0.000240257	3.61932
NFKB2	1333.01	0.423593	0.108529	1.23461e-05	0.000240257	3.61932
UPP1	1455.37	-0.405658	0.1032	1.23276e-05	0.000240257	3.61932
CEP85	1012.96	0.335005	0.0838233	1.24703e-05	0.000242052	3.61609
LARP6	1515.79	-0.39769	0.101383	1.26138e-05	0.000244498	3.61173
LDLRAD4	209.438	-0.628305	0.167448	1.30461e-05	0.000252525	3.59769
SFRP1	595.439	-0.343909	0.0868047	1.31863e-05	0.000254886	3.59365
MYBL2	1277.72	0.375376	0.0952347	1.32384e-05	0.000255539	3.59254
ORAI2	1409.43	-0.384325	0.0977329	1.3278e-05	0.000255951	3.59184
ANKRD40	2282.33	0.23041	0.0540217	1.33477e-05	0.000256939	3.59017
EXOC4	2443.65	-0.213971	0.051183	1.34766e-05	0.000259062	3.5866
RAD51	283.977	0.633859	0.169534	1.35416e-05	0.000259953	3.5851
GINS3	566.269	0.506735	0.132969	1.36727e-05	0.000262109	3.58152
JAK2	211.837	0.530727	0.139773	1.37431e-05	0.000263099	3.57988
UNG	976.167	0.313908	0.0786217	1.41567e-05	0.000270645	3.5676
PRPF40B	169.005	-0.508175	0.133951	1.42037e-05	0.000271172	3.56676
ATP2B1	2057.06	0.449434	0.116794	1.42843e-05	0.000272338	3.56489
AC040160.1	76.8583	-0.807993	0.22024	1.43234e-05	0.000272712	3.5643
UCHL5	645.119	0.462548	0.120874	1.44279e-05	0.000274326	3.56173
MCM5	1560.3	0.267192	0.0660192	1.44878e-05	0.000275004	3.56066
MYO5B	323.153	-0.38343	0.0984314	1.45423e-05	0.000275004	3.56066
PLOD2	5448.29	0.457189	0.119097	1.45207e-05	0.000275004	3.56066
TSPYL4	554.755	-0.342844	0.0870958	1.45327e-05	0.000275004	3.56066
INHBA	359.021	0.513054	0.135266	1.4622e-05	0.000276137	3.55888
PRPF4	1254.13	0.284174	0.0707419	1.47022e-05	0.000277275	3.55709
MAPK8	799.609	0.32417	0.0817197	1.51863e-05	0.000286018	3.54361
NEURL3	31.079	-1.38866	0.388744	1.54601e-05	0.000290783	3.53643
PLXNA2	822.41	-0.647962	0.175945	1.56174e-05	0.000293346	3.53262
RANBP9	1179.48	0.304354	0.0762535	1.56554e-05	0.000293664	3.53215
ANKS1B	83.0384	-0.780768	0.213941	1.57981e-05	0.000295655	3.52922
ZSWIM4	696.163	0.524347	0.139134	1.58038e-05	0.000295655	3.52922
AP002851.1	45.7108	-0.91187	0.251712	1.59472e-05	0.000297938	3.52587
ABCA13	482.04	-0.714001	0.195407	1.62321e-05	0.000302854	3.51877
GTF2I	1398.76	-0.289213	0.0724863	1.62662e-05	0.000303085	3.51844
NSUN2	1934.38	0.246568	0.0609557	1.63561e-05	0.000304355	3.51662
KITLG	631.893	0.645001	0.174757	1.6403e-05	0.000304821	3.51596
PPP2R2A	1175.07	0.267896	0.0664497	1.64883e-05	0.000305999	3.51428
PTPA	3959.39	-0.29784	0.075068	1.65238e-05	0.00030625	3.51392
DBN1	1179.78	-0.278831	0.0692115	1.65845e-05	0.00030656	3.51348
IL1A	44.4566	1.30439	0.363222	1.65776e-05	0.00030656	3.51348
EPHA2	6575.22	0.444844	0.119963	1.69573e-05	0.000313037	3.5044
TOM1	361.852	-0.386236	0.100723	1.73233e-05	0.000319371	3.4957
EEA1	1320.41	-0.507541	0.136201	1.74626e-05	0.000321515	3.4928
HNRNPAB	4498.76	0.319009	0.0810491	1.76779e-05	0.00032505	3.48805
LRRC27	127.908	-0.632771	0.172307	1.77054e-05	0.000325127	3.48795
WASHC2C	623.773	-0.383328	0.099044	1.78311e-05	0.000326576	3.48602
WDR47	582.334	0.301067	0.0762674	1.78297e-05	0.000326576	3.48602
SPRED1	745.943	0.404551	0.106367	1.8111e-05	0.000331267	3.47982
SYNPO	1385.51	-0.605573	0.165884	1.82083e-05	0.000332611	3.47806
PSME3	4201.28	0.17552	0.0424833	1.84844e-05	0.000337213	3.4721
RBL1	851.347	0.454905	0.120439	1.86289e-05	0.000339405	3.46928
RAD18	515.938	0.468094	0.124386	1.87687e-05	0.000341506	3.4666
CTNND2	416.259	-0.519357	0.139699	1.87979e-05	0.000341593	3.46649
ICMT	3099.93	0.298145	0.0754675	1.89105e-05	0.000343192	3.46446
TWSG1	1367.29	0.24166	0.0599272	1.92306e-05	0.000348548	3.45774
FRMD3	398.127	-0.401346	0.106097	1.96376e-05	0.000355003	3.44977
SESN2	357.5	0.4592	0.121879	1.96321e-05	0.000355003	3.44977
CDK20	232.499	-0.493522	0.132926	2.00632e-05	0.000362227	3.44102
KNTC1	940.656	0.522057	0.140705	2.02213e-05	0.00036461	3.43817
UBE2H	7903.81	-0.234453	0.0582724	2.05985e-05	0.000370932	3.43071
PSMD11	5029.17	0.182133	0.0441658	2.06287e-05	0.000370998	3.43063
ZNF551	287.143	0.478807	0.128794	2.08386e-05	0.00037429	3.42679
SLC27A6	35.2813	-1.09907	0.31159	2.09207e-05	0.000375281	3.42564
GLUL	2940.47	-0.20799	0.05152	2.10253e-05	0.00037559	3.42529
PIFO	14.3991	-1.60232	0.455889	2.10455e-05	0.00037559	3.42529
SP4	234.914	0.5623	0.153489	2.10298e-05	0.00037559	3.42529
VEGFC	649.571	0.467243	0.125188	2.10294e-05	0.00037559	3.42529
SCG2	271.151	-0.476436	0.128662	2.13778e-05	0.000381032	3.41904
STC2	710.806	0.36257	0.0945352	2.14089e-05	0.0003811	3.41896
CA11	107.818	-0.630957	0.174312	2.14935e-05	0.000382119	3.4178
WSB1	1519.69	0.368909	0.0964449	2.1669e-05	0.000384748	3.41482
ALPK2	2297.89	-0.310003	0.0797424	2.18081e-05	0.000386726	3.4126
CEP128	197.14	0.625389	0.172889	2.18855e-05	0.000387607	3.41161
SS18	1057.8	0.266748	0.0673536	2.21338e-05	0.000391508	3.40726
KPNB1	16259.7	0.204813	0.0504841	2.24327e-05	0.000396292	3.40198
CCDC117	518.994	0.440201	0.117827	2.24991e-05	0.000396963	3.40125
TPM3P9	131.48	0.602852	0.166176	2.25815e-05	0.000397914	3.40021
MAP3K21	155.474	0.577952	0.158862	2.2768e-05	0.000400693	3.39719
SOCS6	483.612	0.383286	0.101101	2.32116e-05	0.000407986	3.38935
PDK2	365.164	-0.455249	0.12403	2.37798e-05	0.000417447	3.3794
NOC3L	940.511	0.365499	0.0962363	2.38967e-05	0.000418974	3.37781
TNNT1	239.82	-0.690649	0.193977	2.41076e-05	0.00042214	3.37454
SLC1A5	3257.85	0.306895	0.0787675	2.48028e-05	0.000433769	3.36274
PIGA	339.604	0.405074	0.108762	2.56679e-05	0.000448338	3.34839
CDC45	462.526	0.430362	0.116048	2.57525e-05	0.000449046	3.34771
ORC3	709.945	0.355489	0.0936582	2.57728e-05	0.000449046	3.34771
OXLD1	249.041	-0.5105	0.140212	2.60509e-05	0.000453324	3.34359
NUDT15	342.414	0.51932	0.142991	2.62605e-05	0.000456403	3.34065
NNT	1004.05	-0.251126	0.0637145	2.67665e-05	0.000464618	3.3329
KCNJ2	262.789	0.572588	0.159605	2.72106e-05	0.00047174	3.3263
DNM1L	1133.36	0.367454	0.0976217	2.74771e-05	0.00047577	3.3226
IFIT2	3978	0.480495	0.131298	2.76663e-05	0.000478452	3.32016
SUMF2	4120.66	-0.276638	0.0710785	2.78458e-05	0.000480961	3.31789
RNF4	2081.31	0.237402	0.060334	2.80639e-05	0.000484128	3.31504
DEPDC1	1053.05	0.592762	0.166939	2.85483e-05	0.000491876	3.30814
OSR2	35.7971	1.12727	0.326402	2.86548e-05	0.000493103	3.30706
RTKN2	296.117	0.625396	0.176412	2.87273e-05	0.000493742	3.3065
GPBP1	1482.17	0.360949	0.0957368	2.90692e-05	0.000499004	3.3019
SRP72	5980.19	0.22317	0.0560743	2.93253e-05	0.000502782	3.29862
MICA	1053.94	0.483853	0.132945	2.9975e-05	0.000513289	3.28964
OBSL1	1226.25	-0.489312	0.135422	3.02488e-05	0.000517344	3.28622
ZEB2	1428.33	-0.309979	0.0812678	3.0494e-05	0.000520899	3.28325
FLCN	1007.4	-0.36512	0.0976641	3.07659e-05	0.0005249	3.27992
FAM198B-AS1	45.1539	-1.15677	0.340723	3.08047e-05	0.00052492	3.27991
ZNF827	1132.96	-0.391301	0.105462	3.11315e-05	0.000529843	3.27585
ENPP4	246.855	0.683061	0.19519	3.12349e-05	0.000530955	3.27494
EPB41L4A	206.972	-0.488947	0.135781	3.13252e-05	0.000531659	3.27437
TMEM132D	109.404	-0.697627	0.200108	3.13525e-05	0.000531659	3.27437
C1QTNF2	53.7645	0.820172	0.23614	3.15805e-05	0.000534875	3.27175
SCAND1	376.683	-0.493023	0.137123	3.2174e-05	0.000544267	3.26419
U2SURP	2374.61	0.368401	0.0989724	3.24084e-05	0.000547568	3.26156
RHBDD3	236.321	-0.453099	0.126592	3.26146e-05	0.000550386	3.25933
ANTXR2	371.026	0.381547	0.102969	3.31368e-05	0.000558523	3.25296
CD70	2899.82	0.383465	0.103943	3.35155e-05	0.000564225	3.24855
MKI67	11351.7	0.310287	0.0801206	3.35942e-05	0.000564869	3.24805
B9D1	239.711	-0.52772	0.148582	3.37737e-05	0.000567203	3.24626
ZBTB34	258.621	0.506582	0.141738	3.40221e-05	0.000570687	3.2436
GBP4	328.822	0.460527	0.127395	3.41414e-05	0.000572002	3.2426
AUNIP	229.951	0.447614	0.124001	3.57646e-05	0.000598478	3.22295
AIDA	571.159	0.446064	0.123406	3.59694e-05	0.000600939	3.22117
CCDC106	234.416	-0.483491	0.135253	3.59978e-05	0.000600939	3.22117
SPACA9	109.91	-0.579305	0.165251	3.64237e-05	0.000607323	3.21658
GGCT	211.816	0.612619	0.175647	3.65454e-05	0.000608624	3.21565
KDM5B	1353.8	-0.345812	0.092779	3.68685e-05	0.000613274	3.21235
LPCAT2	542.749	0.392662	0.107315	3.71431e-05	0.000617105	3.20964
SEH1L	1068.67	0.290182	0.0771169	3.7434e-05	0.000621199	3.20677
ANP32B	1967.64	0.377473	0.102794	3.77888e-05	0.000626343	3.20319
MAP2K1	1957.17	0.228427	0.0587898	3.81935e-05	0.000632299	3.19908
OBI1	361.62	0.455687	0.127133	3.82804e-05	0.000632987	3.19861
KNSTRN	986.196	0.357716	0.0968354	3.83996e-05	0.000634207	3.19777
CYB561	780.128	-0.372537	0.101443	3.87098e-05	0.000638575	3.19479
CC2D2A	405.795	-0.350462	0.0944963	3.88337e-05	0.000639862	3.19391
CISD2	436.096	0.441592	0.122884	3.9212e-05	0.000645334	3.19022
RFWD3	1535.06	0.382022	0.10424	3.96017e-05	0.00065098	3.18643
LRP1B	340.945	-0.484322	0.136365	3.9741e-05	0.0006525	3.18542
ZNF768	416.737	-0.442815	0.123525	3.99188e-05	0.00065465	3.18399
CXXC5	993.452	-0.337214	0.090986	3.99729e-05	0.000654768	3.18391
BRIP1	729.846	0.529023	0.150349	4.02836e-05	0.000659083	3.18106
ACSS3	310.772	-0.400459	0.110756	4.03685e-05	0.000659458	3.18081
ISOC1	312.217	0.46639	0.131088	4.0401e-05	0.000659458	3.18081
APC	2694.9	-0.431437	0.120404	4.05236e-05	0.000660312	3.18025
DCK	575.441	0.631064	0.184094	4.0548e-05	0.000660312	3.18025
CENPL	453.995	0.37394	0.102276	4.08513e-05	0.000664476	3.17752
CHI3L1	220.753	-0.548445	0.157094	4.11067e-05	0.000667853	3.17532
AC005670.3	649.025	-0.410809	0.113936	4.15773e-05	0.000674712	3.17088
TK1	2707.52	0.440322	0.123632	4.16594e-05	0.000675259	3.17053
CALM1	4158.9	0.253492	0.0662009	4.1848e-05	0.000675961	3.17008
GTSE1	967.731	0.390829	0.10764	4.18435e-05	0.000675961	3.17008
ODC1-DT	12.8742	-1.59198	0.479934	4.17527e-05	0.000675961	3.17008
FAM83D	1368.27	0.321522	0.0866862	4.19054e-05	0.000676106	3.16999
PLXNB3	552.842	-0.725216	0.214175	4.19624e-05	0.000676244	3.1699
PTPRB	1751.57	-0.427442	0.119456	4.24962e-05	0.000684057	3.16491
INIP	548.127	0.354926	0.0968194	4.30589e-05	0.000692315	3.1597
SKP2	506.166	0.393576	0.108659	4.34379e-05	0.000697605	3.15639
ATP1A1-AS1	159.229	-0.644779	0.188244	4.35639e-05	0.000698785	3.15566
TACC3	2541.15	0.318702	0.0852971	4.36115e-05	0.000698785	3.15566
B3GNT9	712.506	-0.329515	0.0893159	4.37106e-05	0.000699046	3.15549
SEMA3B	192.455	-0.545239	0.156626	4.37279e-05	0.000699046	3.15549
DENND2B	1157.26	-0.332129	0.0903053	4.40262e-05	0.000703008	3.15304
E2F3	804.961	0.33255	0.0901661	4.44566e-05	0.000709069	3.14931
KLHL4	94.6466	-0.624294	0.182771	4.4522e-05	0.000709302	3.14917
DLG4	379.448	-0.458797	0.13116	4.46754e-05	0.000710934	3.14817
ALDH3A2	1234.82	0.279043	0.0749008	4.47554e-05	0.000711397	3.14789
SOX12	585.185	-0.365067	0.0999806	4.50213e-05	0.000714809	3.14581
SYTL5	989.648	0.35949	0.0986121	4.52775e-05	0.00071806	3.14384
SLC25A30	339.26	0.405233	0.112956	4.53342e-05	0.000718143	3.14379
PANX1	754.073	0.298126	0.0799378	4.5981e-05	0.000727564	3.13813
PSMC3IP	542.306	0.47308	0.134494	4.6317e-05	0.000732049	3.13546
CCNT2	738.428	0.305946	0.0822551	4.67476e-05	0.000737934	3.13198
OTUD3	358.391	0.422545	0.118479	4.6795e-05	0.000737934	3.13198
WTIP	108.087	0.760595	0.227447	4.68606e-05	0.000738133	3.13187
PLB1	50.1686	-0.858531	0.258233	4.75252e-05	0.000747758	3.12624
SMURF2	1151.21	0.335352	0.0917676	4.77749e-05	0.00075084	3.12445
SERPINE1	13366.5	0.285376	0.0760671	4.78917e-05	0.000751142	3.12428
TPP1	959.761	-0.384217	0.10687	4.79017e-05	0.000751142	3.12428
IFI44	3056.9	0.402307	0.112496	4.86135e-05	0.000761449	3.11836
CCSAP	546	0.448944	0.127456	4.92368e-05	0.000770346	3.11331
ZNF862	280.391	-0.457749	0.130611	4.98826e-05	0.000779576	3.10814
PLEKHA7	179.37	-0.493522	0.141993	5.01858e-05	0.000782852	3.10632
WDR62	809.775	0.454952	0.129457	5.02044e-05	0.000782852	3.10632
PHTF2	670.336	0.526893	0.15355	5.09373e-05	0.000793394	3.10051
LIN54	590.853	0.426003	0.120632	5.10362e-05	0.000794048	3.10015
CTDSPL2	1561.66	0.415348	0.117564	5.1305e-05	0.000796073	3.09905
SOX2-OT	1204.08	-0.479129	0.137655	5.13288e-05	0.000796073	3.09905
SPIDR	954.865	0.28764	0.0779292	5.13375e-05	0.000796073	3.09905
TTC30A	136.628	-0.531794	0.155263	5.21448e-05	0.000807695	3.09275
FRMD6	1558.79	0.300922	0.0820941	5.23897e-05	0.000808795	3.09216
LRATD2	1341.54	0.412104	0.116097	5.23796e-05	0.000808795	3.09216
ZNF107	258.502	0.648807	0.192838	5.23681e-05	0.000808795	3.09216
RECQL	1142.59	0.326019	0.089252	5.26232e-05	0.000811502	3.09071
CDC42SE1	2205.57	0.216373	0.0566301	5.30769e-05	0.000817136	3.08771
FAM104A	999.553	0.282907	0.0767541	5.31056e-05	0.000817136	3.08771
SCML2	165.84	0.541828	0.158301	5.3389e-05	0.000820592	3.08587
MAP1B	35919.4	-0.471348	0.135658	5.35744e-05	0.000822536	3.08485
CCT6A	10825.2	0.287984	0.0785592	5.43029e-05	0.000832804	3.07946
HMGA2	461.765	0.429569	0.122667	5.52763e-05	0.000846801	3.07222
PCDH18	75.7691	-0.776392	0.235555	5.56526e-05	0.000851631	3.06975
FKBP8	3083.15	-0.269254	0.0723619	5.58956e-05	0.000854413	3.06833
INTS7	879.003	0.312475	0.0857024	5.68939e-05	0.000868721	3.06112
CBFB	2054.29	0.398938	0.113031	5.7245e-05	0.000873126	3.05892
FAM122B	1124.68	0.39957	0.113448	5.79113e-05	0.000882326	3.05437
FBXW8	268.605	-0.463353	0.13507	5.96817e-05	0.000908308	3.04177
PKP4	1072.51	0.292921	0.0801306	5.99375e-05	0.000911207	3.04038
ARSJ	1455.21	0.212298	0.0558803	6.00687e-05	0.000912208	3.03991
ZNF532	1027.03	-0.294537	0.0807738	6.03273e-05	0.000915139	3.03851
STMN1	4348.93	0.402629	0.114728	6.15063e-05	0.00093201	3.03058
CELSR3	177.384	-0.734134	0.224543	6.24812e-05	0.000944733	3.02469
E2F7	775.612	0.411438	0.117635	6.24348e-05	0.000944733	3.02469
AGPAT4	456.171	-0.353896	0.0991465	6.34152e-05	0.000957816	3.01872
CDC25C	352.876	0.428785	0.124234	6.40932e-05	0.000965835	3.0151
PNPO	1018.31	-0.327837	0.0914145	6.41062e-05	0.000965835	3.0151
SAT1	1379.53	-0.411952	0.120371	6.42229e-05	0.000965835	3.0151
UBE2T	620.165	0.57879	0.173663	6.41811e-05	0.000965835	3.0151
ZBTB20	1901.54	-0.509494	0.151044	6.50691e-05	0.000977507	3.00988
TBC1D4	305.019	0.5474	0.163073	6.64086e-05	0.000996558	3.0015
ENHO	54.374	-0.826848	0.255884	6.75202e-05	0.00101215	2.99475
RNF20	1027.11	-0.244613	0.0658802	6.81351e-05	0.00102027	2.99128
MAP3K3	767.878	0.309219	0.0856065	6.84707e-05	0.0010242	2.98962
NUS1	633.16	0.377013	0.10757	6.8842e-05	0.00102865	2.98773
MAD2L1	950.139	0.44057	0.128228	6.91436e-05	0.00103205	2.9863
PGM1	1379.25	-0.241899	0.0647288	6.95145e-05	0.00103648	2.98444
TOP2A	8330.26	0.357424	0.101974	7.05442e-05	0.00105071	2.97852
PSMD1	3740.31	0.198144	0.0529088	7.13216e-05	0.00106116	2.97422
IFT172	661.113	-0.297795	0.0824472	7.22874e-05	0.00107324	2.9693
SNX30	663.705	-0.455139	0.133684	7.2238e-05	0.00107324	2.9693
PLCD1	141.841	-0.624571	0.189655	7.29084e-05	0.00108131	2.96605
NR2F2	943.283	-0.289532	0.080236	7.32051e-05	0.00108455	2.96475
PDP1	3360.38	0.256765	0.0697965	7.38307e-05	0.00109266	2.96151
GPN3	244.065	0.516988	0.154504	7.49312e-05	0.0011066	2.95601
NEK7	553.595	0.39534	0.114053	7.49298e-05	0.0011066	2.95601
ISCA1	363.889	0.364204	0.103867	7.50668e-05	0.00110743	2.95568
CBX3	2538.74	0.385771	0.111246	7.58487e-05	0.00111661	2.9521
TRIM2	3029.64	-0.377321	0.10836	7.5829e-05	0.00111661	2.9521
HAUS6	1026.21	0.463117	0.13529	7.60352e-05	0.00111817	2.95149
BICC1	1065.65	0.425833	0.125661	7.64877e-05	0.00112364	2.94937
CIRBP	1963.17	-0.303187	0.086063	7.93126e-05	0.00116392	2.93408
ASB1	1732.14	-0.356293	0.103916	7.97018e-05	0.0011684	2.93241
TARDBP	1325.55	0.290945	0.0812991	7.98744e-05	0.0011697	2.93192
DLX5	93.2575	-0.714739	0.22299	8.16571e-05	0.00119456	2.92279
CARHSP1	711.528	0.281499	0.0781333	8.19569e-05	0.001196	2.92227
SBDS	1435.62	0.314014	0.0885791	8.20126e-05	0.001196	2.92227
TCF7	101.366	-0.596622	0.185491	8.19753e-05	0.001196	2.92227
PKN1	2509.58	-0.319629	0.0903226	8.22768e-05	0.00119735	2.92178
ZNF530	196.635	0.482722	0.144469	8.22755e-05	0.00119735	2.92178
CDK17	491.429	0.34431	0.0984105	8.30166e-05	0.00120685	2.91835
CERCAM	621.229	-0.294742	0.0825009	8.35012e-05	0.00121264	2.91627
HEXIM1	2251.6	-0.226866	0.0611024	8.39264e-05	0.00121628	2.91497
MXD1	358.155	0.397568	0.115906	8.38703e-05	0.00121628	2.91497
UTP6	1299.99	0.300433	0.0846412	8.50709e-05	0.00123159	2.90953
AGT	35.7584	-0.910173	0.290005	8.52733e-05	0.00123196	2.9094
ERMAP	157.721	-0.470169	0.140408	8.52443e-05	0.00123196	2.9094
RBM14	900.699	0.289903	0.0813889	8.61285e-05	0.00124303	2.90552
EPHA5-AS1	31.3923	-1.12834	0.364476	8.64405e-05	0.00124624	2.9044
CDC23	1061.84	0.259801	0.0716564	8.6945e-05	0.00125222	2.90232
MHENCR	105.962	-0.65588	0.204301	8.73411e-05	0.00125663	2.90079
AURKB	1325.77	0.456013	0.136716	8.75639e-05	0.00125724	2.90058
PALM2AKAP2	3503.99	0.332702	0.0946018	8.75634e-05	0.00125724	2.90058
NCAPH	1119.97	0.284112	0.0792815	8.80189e-05	0.00126075	2.89937
TKFC	295.915	-0.442686	0.132098	8.80788e-05	0.00126075	2.89937
ZW10	729.621	0.293014	0.0821835	8.80727e-05	0.00126075	2.89937
BORCS5	140.986	-0.581664	0.179302	8.84222e-05	0.00126182	2.899
DACT1	304.987	-0.422884	0.125159	8.85157e-05	0.00126182	2.899
RUNX2	931.925	-0.3228	0.0925056	8.84339e-05	0.00126182	2.899
TMEM200B	87.9832	0.675277	0.210551	8.84669e-05	0.00126182	2.899
KAT14	265.098	-0.372722	0.107904	8.86798e-05	0.00126287	2.89864
KDM7A	441.089	-0.396756	0.117705	8.91959e-05	0.00126893	2.89656
BCL7A	99.0426	0.649986	0.201968	8.96425e-05	0.00127176	2.89559
OVGP1	46.9759	-0.824278	0.261852	8.97596e-05	0.00127176	2.89559
PCNX2	571.347	-0.313459	0.0902115	8.9658e-05	0.00127176	2.89559
SIAH2	454.76	0.349863	0.100612	8.97482e-05	0.00127176	2.89559
RNF187	1649.6	-0.272427	0.0758143	9.01028e-05	0.00127533	2.89438
SELENOT	708.317	0.398103	0.116799	9.04764e-05	0.00127932	2.89302
MLST8	475.796	-0.410158	0.121	9.11901e-05	0.00128811	2.89005
TCF25	979.957	-0.284616	0.0799227	9.13296e-05	0.00128877	2.88982
ZNF189	374.854	0.412813	0.121757	9.18942e-05	0.00129543	2.88759
NAE1	1347.05	0.487344	0.147141	9.2226e-05	0.0012988	2.88646
ABHD3	236.744	0.492043	0.148722	9.27952e-05	0.0013044	2.88459
MAPRE2	1025.3	0.224212	0.0610124	9.28107e-05	0.0013044	2.88459
TUBA1B	16838.7	0.307367	0.0870298	9.32563e-05	0.00130934	2.88295
GLO1	2577.84	0.407668	0.12076	9.41484e-05	0.00132054	2.87925
GPSM2	800.35	0.333844	0.0957656	9.48561e-05	0.00132913	2.87643
CCDC9B	1587.19	-0.448994	0.135321	9.68744e-05	0.00135605	2.86773
RMI1	301.009	0.645401	0.202863	9.83078e-05	0.00137473	2.86178
FANCG	543.816	0.327137	0.0938745	9.84625e-05	0.00137552	2.86153
AC016831.1	182.093	0.628226	0.197344	9.93983e-05	0.0013872	2.85786
ELOA	2528.5	0.195116	0.0529407	9.96904e-05	0.0013885	2.85745
TUBB4B	5692.8	0.370959	0.108756	9.96143e-05	0.0013885	2.85745
IQCK	59.0535	-0.716938	0.228026	0.000100783	0.00140232	2.85315
ADAMTS6	227.423	0.497989	0.152256	0.000101836	0.00141556	2.84907
AURKA	3014.66	0.30812	0.088268	0.000102037	0.00141694	2.84865
OPHN1	511.778	-0.370372	0.108893	0.000102807	0.00142621	2.84582
B3GNT2	399.028	0.404229	0.120815	0.00010357	0.00143537	2.84303
TUBG1	2185.61	0.389703	0.115165	0.000105355	0.00145866	2.83605
GRAMD1B	189.252	0.618092	0.194478	0.00010592	0.00146503	2.83415
TOR1B	511.641	0.335998	0.0978138	0.000108334	0.00149694	2.8248
CUL2	735.957	0.341879	0.0999342	0.000109265	0.00150832	2.82151
SPRY2	271.269	0.370618	0.109203	0.000109563	0.00151093	2.82076
VRK1	307.748	0.445734	0.135324	0.000110172	0.00151783	2.81878
BIRC3	411.412	0.596929	0.188117	0.000110882	0.00152611	2.81642
BCAS3	350.331	-0.330659	0.0963937	0.000111433	0.00153218	2.81469
API5	2484.92	0.305076	0.0876113	0.000113519	0.00155932	2.80706
GCH1	106.945	0.626192	0.19859	0.000114213	0.00156706	2.80492
PAXIP1	972.618	0.2524	0.0712576	0.000114419	0.00156706	2.80492
YEATS4	195.665	0.601499	0.190386	0.000114362	0.00156706	2.80492
SLC29A4	93.84	-0.602882	0.190873	0.000114854	0.00157147	2.80369
MARCHF9	294.429	-0.457392	0.139528	0.000116095	0.0015869	2.79945
ITGA9	724.851	-0.493102	0.152763	0.0001187	0.00162092	2.79024
FBN2	109.401	-0.556869	0.175301	0.000119184	0.00162276	2.78975
PARP6	1153.97	-0.253337	0.0712414	0.000119062	0.00162276	2.78975
SGMS2	229.72	0.474248	0.146021	0.000119078	0.00162276	2.78975
NUP153	2591.56	0.36097	0.107101	0.000119344	0.00162336	2.78958
GUCY1A2	133.279	-0.58154	0.184107	0.000119955	0.00162797	2.78835
SCG5	24.9797	1.40815	0.464503	0.000120033	0.00162797	2.78835
ZNF655	1569.6	0.319682	0.0927736	0.000120024	0.00162797	2.78835
SSBP3	468.66	-0.322463	0.0941418	0.000120676	0.0016351	2.78645
DNAJB9	266.625	0.545313	0.17186	0.000122839	0.0016628	2.77916
IRF1	1190.72	0.29206	0.0839223	0.000123949	0.00167619	2.77568
PDIA5	806.459	-0.381203	0.113695	0.000124756	0.00168548	2.77328
RASSF4	444.68	-0.320937	0.0936568	0.000125639	0.00169577	2.77063
PRICKLE2	1781.02	-0.460963	0.14164	0.00012625	0.00170236	2.76895
RAVER2	393.417	0.394569	0.119061	0.000126907	0.00170957	2.76711
CWF19L1	555.09	0.332307	0.097687	0.000127545	0.00171651	2.76535
ZNF90	83.2764	0.714685	0.233121	0.000131348	0.00176599	2.75301
INTS8	950.095	0.382812	0.115351	0.000132782	0.00178355	2.74872
DBR1	408.9	0.32001	0.0938826	0.000133687	0.00179397	2.74618
BRI3BP	526.317	0.475441	0.148423	0.000133854	0.0017945	2.74606
FBXO45	816.938	0.398989	0.120996	0.000134846	0.00180606	2.74327
CAT	601.115	-0.40336	0.12328	0.000134977	0.00180608	2.74326
ZNF616	177.551	-0.460141	0.142951	0.00013531	0.00180879	2.74261
HERC5	1331.45	0.361162	0.107708	0.00013639	0.00182149	2.73957
SMC4	5815.44	0.404934	0.12363	0.000136636	0.00182303	2.73921
GAA	846.449	-0.422665	0.129407	0.000137184	0.0018286	2.73788
TADA3	2105.57	-0.331096	0.100136	0.000138975	0.0018507	2.73266
EIF3J	1512.56	0.354931	0.106179	0.000140204	0.00186528	2.72925
RUNX1	1931.29	0.422706	0.130195	0.000141298	0.00187805	2.72629
DPH2	690.743	0.306977	0.0899398	0.000141547	0.00187957	2.72594
RAB3IP	280.485	0.37213	0.11224	0.000143822	0.00190797	2.71943
EPAS1	3652.42	-0.360875	0.108508	0.000145407	0.00192716	2.71508
APLP2	11734.2	0.154205	0.0414384	0.000146557	0.00194055	2.71207
COL21A1	454.94	-0.331006	0.0993734	0.000148451	0.00196374	2.70692
FAM167A	34.1236	-0.965021	0.327363	0.000148589	0.00196374	2.70692
PSMC6	1000.89	0.310509	0.0913892	0.000149532	0.00197434	2.70458
PLA2G6	91.4266	-0.725709	0.241236	0.00015104	0.00199236	2.70063
ZNF436	1408.55	-0.246212	0.0705473	0.000151384	0.00199501	2.70005
GABPB1	596.224	0.371985	0.112929	0.000152524	0.00200814	2.69721
SCNN1A	99.5693	-0.649738	0.213546	0.000152687	0.00200838	2.69715
ACSF3	269.388	-0.406682	0.125287	0.000153261	0.00201147	2.69649
AL365181.2	22.6796	-1.10414	0.378786	0.000153095	0.00201147	2.69649
DDX3Y	1289.55	0.284185	0.0827673	0.000153462	0.00201147	2.69649
OPN3	158.683	0.566571	0.182765	0.000153498	0.00201147	2.69649
GRK3	390.315	-0.360282	0.110032	0.000154588	0.00202385	2.69382
ABCE1	1621.93	0.360499	0.109066	0.000154773	0.00202438	2.69371
VIM	89411.6	-0.321065	0.0954109	0.000155135	0.00202721	2.6931
ROR1	52.341	0.797553	0.267039	0.000159488	0.00208215	2.68149
DDR1	2561.49	-0.410303	0.126844	0.000159658	0.00208242	2.68143
ARNTL2	1017.69	0.417641	0.129491	0.00016016	0.00208701	2.68048
TROAP	564.419	0.427393	0.133391	0.000161335	0.00209972	2.67784
YWHAH	1736.73	0.315255	0.093675	0.000161436	0.00209972	2.67784
PDCD5	1005.95	0.393263	0.121274	0.00016209	0.00210627	2.67649
VPS52	846.639	-0.253397	0.0729026	0.00016351	0.00212274	2.6731
ARL6IP6	507.01	0.401154	0.124269	0.000164696	0.00213615	2.67037
GMPS	1970.95	0.231563	0.0661042	0.00016519	0.00214056	2.66947
ADAMTS7	169.801	-0.698457	0.233684	0.000165514	0.00214278	2.66902
SLAIN1	597.97	-0.312477	0.0928459	0.000167685	0.00216881	2.66378
UBR7	805.128	0.249324	0.0723712	0.000167836	0.00216881	2.66378
TPX2	5450.24	0.215409	0.0608103	0.000168494	0.0021733	2.66288
TSC22D2	1962.69	0.367486	0.112258	0.000168434	0.0021733	2.66288
MRRF	568.902	-0.271904	0.0797434	0.000169963	0.00219021	2.65951
XRCC3	439.571	0.345971	0.104757	0.000170311	0.00219268	2.65902
CAPN2	7811.91	-0.14114	0.03848	0.000171076	0.0022005	2.65748
TMEM129	556.746	-0.352339	0.106812	0.000171755	0.00220719	2.65616
CASP8AP2	1008.61	0.426623	0.13387	0.000171944	0.00220759	2.65608
BIRC5	3370.94	0.326746	0.0978996	0.000173044	0.00221967	2.65371
MYCBP	205.377	0.490445	0.157045	0.000173332	0.00222042	2.65357
TFAM	1200.94	0.398328	0.123716	0.00017342	0.00222042	2.65357
TTC14	531.759	0.405243	0.126117	0.0001744	0.00223091	2.65152
CALU	13807.8	0.173925	0.0483806	0.000179497	0.00229401	2.6394
IQGAP1	15636.1	-0.254565	0.0740025	0.000180493	0.00230462	2.6374
PIP5K1A	3130.35	0.219123	0.061972	0.000180669	0.00230477	2.63737
HASPIN	461.129	0.347455	0.105544	0.000181095	0.00230598	2.63714
KAT6B	832.696	-0.327918	0.0993453	0.000180969	0.00230598	2.63714
GRAMD4	301.971	-0.449994	0.143041	0.000181312	0.00230664	2.63702
LAMP1	3637.3	-0.159499	0.0442195	0.000182569	0.00232052	2.63441
USP14	2935.03	0.271158	0.0797983	0.000183228	0.00232678	2.63325
ERI2	235.477	0.436159	0.138276	0.000185994	0.00235761	2.62753
EXTL2	320.358	0.479883	0.154142	0.00018594	0.00235761	2.62753
AL731533.3	32.8445	-0.901656	0.311569	0.000187219	0.00237099	2.62507
AL606500.1	19.6512	1.32976	0.465032	0.000187724	0.00237523	2.62429
CEBPZ	1680.97	0.282781	0.0837401	0.000188023	0.00237685	2.624
DBF4B	603.049	0.349667	0.106792	0.000188741	0.00238377	2.62274
MAK16	839.692	0.287808	0.0857952	0.000188926	0.00238395	2.6227
SNX14	888.1	0.454828	0.145916	0.000189947	0.00239467	2.62075
HNMT	232.018	-0.498064	0.161407	0.00019083	0.00240227	2.61938
JPT2	1510.84	0.233797	0.0676708	0.000191066	0.00240227	2.61938
ZNF620	208.011	0.429497	0.138027	0.000190926	0.00240227	2.61938
FCGRT	240.941	-0.624575	0.208101	0.00019165	0.00240745	2.61844
FAM107B	164.073	0.590063	0.196381	0.000192491	0.00241583	2.61693
RASEF	30.7371	-0.91823	0.320203	0.00019414	0.00243301	2.61386
RPL39	1237.33	0.364841	0.113686	0.000194208	0.00243301	2.61386
SAR1A	2526.15	0.231033	0.0666454	0.00019481	0.00243835	2.6129
FKBP14	423.31	0.321018	0.0972118	0.000197461	0.00246932	2.60742
LINC01224	106.611	0.582522	0.193547	0.000198099	0.00247509	2.60641
GRB10	2855.92	-0.22531	0.0649276	0.000198937	0.00248333	2.60496
EYA4	1229.8	-0.254687	0.0743676	0.000201519	0.00251331	2.59975
AC016831.6	81.4578	0.707318	0.241262	0.000201727	0.00251366	2.59969
PTGES3	3451.74	0.471889	0.153535	0.000202399	0.00251978	2.59864
NT5C2	2195.66	0.19143	0.0543823	0.000203126	0.00252658	2.59747
BMPER	32.2005	-0.940846	0.329848	0.000204676	0.00254359	2.59455
BPHL	186.724	-0.538853	0.178769	0.000205777	0.00255356	2.59285
MNS1	174.042	0.442965	0.142006	0.00020605	0.00255356	2.59285
MOSMO	195.69	0.487474	0.158875	0.000206114	0.00255356	2.59285
ZBTB11	614.942	0.33234	0.101783	0.000206209	0.00255356	2.59285
KRT18	373.611	-0.424674	0.135511	0.000207566	0.00256808	2.59039
MDK	187.913	-0.636605	0.216048	0.000208805	0.00258112	2.58819
PRKAR1B	129.117	-0.501484	0.16501	0.000210396	0.00259849	2.58528
HEXA	1017.78	-0.282004	0.0848042	0.000214253	0.00264378	2.57777
H2AZ1	3323.51	0.42467	0.136333	0.000214682	0.00264673	2.57729
CARMIL2	37.0821	-0.944627	0.334522	0.000215178	0.00265051	2.57667
AC107294.2	25.2104	-1.07309	0.382201	0.000215945	0.00265526	2.57589
GRIK4	92.1877	-0.542035	0.180282	0.000215916	0.00265526	2.57589
KIF18B	1695.29	0.400506	0.126786	0.000217764	0.00267527	2.57263
CADPS2	392.336	0.331945	0.101717	0.000220546	0.00270707	2.5675
CIPC	302.716	-0.396438	0.126571	0.000222023	0.00272281	2.56498
ADCY7	306.1	-0.538141	0.179656	0.00022269	0.00272858	2.56406
EHD4	3267.97	0.286698	0.0863178	0.000223628	0.00273768	2.56262
MKS1	310.605	-0.384767	0.121979	0.000225429	0.0027573	2.55952
CACYBP	1442.83	0.356842	0.112795	0.000226085	0.00276291	2.55863
CCT5	7118.61	0.280774	0.0840949	0.000227513	0.00277793	2.55628
H3-3B	11611.4	0.320384	0.098232	0.000229153	0.00279551	2.55354
ITGB5	1526.36	0.283712	0.0853777	0.000232044	0.00282691	2.54869
RPS6KB1	1146.29	0.280645	0.0843439	0.000232132	0.00282691	2.54869
TRNP1	152.015	-0.44468	0.14612	0.000233257	0.00283813	2.54697
DDR2	2688.49	-0.433169	0.140057	0.000234207	0.00284721	2.54558
WLS	1720.13	-0.188558	0.0540522	0.000235474	0.00286012	2.54362
C1QTNF1	596.026	-0.3103	0.0960796	0.000236351	0.00286828	2.54238
SUPT16H	3549.61	0.168076	0.0479809	0.000237673	0.00288181	2.54033
GLCE	455.873	0.326975	0.101025	0.000239771	0.00290221	2.53727
TBKBP1	153.417	-0.46468	0.153154	0.000239661	0.00290221	2.53727
IER5L	1086.1	-0.268321	0.0800013	0.000240511	0.00290864	2.53631
BZW1	2744.04	0.2589	0.0767988	0.00024234	0.00292822	2.5334
NFE2L3	641.2	0.350617	0.1099	0.000243674	0.00293988	2.53167
TNS3	6350.61	-0.476416	0.157768	0.000243726	0.00293988	2.53167
GPR162	91.4166	-0.581935	0.198325	0.000244156	0.00294252	2.53128
PBX1	2490.06	-0.37038	0.117285	0.000244665	0.00294611	2.53075
TSPAN31	223.6	-0.436801	0.142374	0.000245925	0.00295873	2.52889
RBM39	3615.51	0.253015	0.0753742	0.000246599	0.00296429	2.52808
TTC25	64.8233	-0.645876	0.223268	0.00024744	0.00297183	2.52698
AZIN1	4459.54	0.317344	0.0976343	0.000248975	0.0029877	2.52466
CCP110	561.04	0.386321	0.123779	0.00025219	0.00302368	2.51946
HMGA1	3735.72	0.302541	0.092584	0.000252443	0.00302411	2.5194
EAF1	1237.55	0.237569	0.0700616	0.000253139	0.00302726	2.51895
UBA6-AS1	451.842	-0.323508	0.100189	0.000252993	0.00302726	2.51895
DHRS2	40.1318	0.973472	0.350961	0.000255348	0.00305106	2.51555
DZIP1	214.605	0.437173	0.142881	0.000256252	0.00305819	2.51454
USP16	994.655	0.319415	0.0989969	0.000256383	0.00305819	2.51454
ZMYM3	887.504	-0.329083	0.102996	0.000257841	0.00307295	2.51244
AK6	207.159	0.592008	0.204351	0.000258619	0.0030796	2.51151
LDLRAP1	476.753	0.351291	0.110654	0.000259806	0.00309109	2.50989
MX2	2058.85	0.372217	0.118695	0.000260403	0.00309556	2.50926
STK24	1750.13	0.183127	0.0527104	0.000262542	0.00311833	2.50608
ELAVL1	2771.91	0.176784	0.0511287	0.000263298	0.00312465	2.5052
DHRS3	4322.93	-0.285412	0.0874056	0.00026357	0.00312522	2.50512
ORAI3	73.8357	-0.715433	0.25468	0.000267479	0.00316887	2.49909
SGO2	577.433	0.608905	0.212794	0.000269573	0.00319097	2.49608
NEMP1	1741.09	0.341731	0.108863	0.000273553	0.00323534	2.49008
TET1	350.691	-0.347082	0.110761	0.000275805	0.00325922	2.48689
LGR5	323.077	-0.44622	0.148303	0.000276424	0.00326376	2.48628
CBLB	261.42	-0.435676	0.14395	0.000278479	0.00328247	2.4838
SLC15A4	418.345	-0.27875	0.085363	0.000278423	0.00328247	2.4838
EIF5	4371.78	0.201969	0.0589313	0.000279073	0.00328671	2.48324
PLAAT4	189.059	-0.562265	0.194262	0.000281519	0.00331271	2.47982
KHDRBS1	2660.4	0.167726	0.048496	0.000282206	0.00331626	2.47935
RAB3A	93.2201	-0.55349	0.190329	0.000282296	0.00331626	2.47935
NOP58	1464.1	0.319771	0.100396	0.000282828	0.00331972	2.4789
PPP1CC	2078.78	0.351351	0.111762	0.000283375	0.00332055	2.47879
PRKAR2B	199.912	0.439101	0.145396	0.000283247	0.00332055	2.47879
TAP1	3461.56	0.267023	0.0807173	0.000283867	0.00332353	2.4784
PFDN4	334.522	0.665752	0.237115	0.000289216	0.00338332	2.47066
NAA15	1645.51	0.385528	0.125133	0.000289543	0.0033843	2.47053
B3GLCT	328.045	0.379437	0.122715	0.000289952	0.00338626	2.47028
HAP1	83.3562	-0.611694	0.214467	0.000292008	0.00340741	2.46758
ARHGEF3	436.304	-0.324586	0.101856	0.000295872	0.00344674	2.46259
TMEM158	281.792	0.37123	0.120172	0.000295804	0.00344674	2.46259
KANK1	1322.09	-0.313325	0.0988251	0.000298771	0.00347761	2.45872
HSPA6	25.7491	1.52436	0.576002	0.000303087	0.00352251	2.45315
NUP43	1493.19	0.264819	0.08049	0.000303134	0.00352251	2.45315
CDH6	398.488	-0.316972	0.1012	0.000304148	0.00352949	2.45229
ERO1B	113.262	0.649109	0.230438	0.000304746	0.00352949	2.45229
SLC22A18	113.277	-0.522007	0.17947	0.000304651	0.00352949	2.45229
SLC31A1	971.288	0.257137	0.078618	0.000304661	0.00352949	2.45229
CLUAP1	190.313	-0.424004	0.140636	0.000305713	0.0035319	2.45199
GRIA3	33.6043	-0.910658	0.336084	0.000305543	0.0035319	2.45199
TOR1AIP1	1062.84	0.231337	0.0694258	0.000305221	0.0035319	2.45199
C6orf226	49.2389	-0.825669	0.302105	0.000308406	0.00356006	2.44854
CDH13	1542.32	0.193579	0.056913	0.000309282	0.00356722	2.44767
RAD51C	578.155	0.330527	0.10543	0.000311347	0.0035857	2.44543
SLC38A7	695.911	-0.332835	0.105746	0.000311397	0.0035857	2.44543
MARCHF7	1528.44	0.279387	0.0861276	0.000313645	0.0036086	2.44266
ZMYND8	1010.61	-0.273738	0.0840637	0.000314922	0.0036203	2.44126
EXOSC3	325.464	0.431256	0.14438	0.000320402	0.00368027	2.43412
HELLS	1390.87	0.534106	0.185312	0.000321624	0.00369127	2.43282
GRPEL2	924.217	0.43718	0.14702	0.000322984	0.0037008	2.4317
VWF	17.6016	-1.1967	0.450208	0.000322745	0.0037008	2.4317
CSGALNACT2	816.016	0.265879	0.0817963	0.000325621	0.00372674	2.42867
ZFP62	257.023	-0.381913	0.124322	0.000325783	0.00372674	2.42867
ZNF100	197.121	0.467674	0.158966	0.000327086	0.00373858	2.42729
ATXN7L1	192.995	-0.408234	0.135591	0.000329375	0.00376071	2.42473
HSPB11	455.896	0.441427	0.149041	0.000329561	0.00376071	2.42473
SEL1L3	1336.03	-0.233222	0.0703201	0.000330642	0.00376996	2.42366
RIC8B	358.571	0.298592	0.0936254	0.000333328	0.00379749	2.4205
FGF5	295.33	0.353426	0.114488	0.000339744	0.00386742	2.41258
GCLC	607.219	0.301634	0.0951081	0.00034078	0.00387606	2.41161
KIFBP	1041.16	0.241101	0.0736107	0.000341293	0.00387874	2.41131
GLA	567.081	0.460805	0.157099	0.000341956	0.00388311	2.41082
KIF18A	608.514	0.405427	0.135301	0.000346415	0.00393055	2.40555
RWDD2B	272.943	-0.358803	0.115939	0.000347274	0.00393709	2.40483
IRX3	304.985	-0.331577	0.106794	0.000351983	0.00398723	2.39933
MAGI2	350.3	-0.355503	0.115861	0.000354093	0.00400464	2.39744
TAF5L	671.41	0.259204	0.080175	0.000353829	0.00400464	2.39744
ZNF774	112.992	-0.505568	0.17627	0.000355766	0.0040203	2.39574
TYW3	466.112	0.29535	0.093361	0.000360421	0.00406961	2.39045
NKX3-1	317.929	0.346594	0.112713	0.000361645	0.00407734	2.38962
ZNF28	368.127	0.454677	0.155202	0.00036169	0.00407734	2.38962
BRD7	2523.97	0.2368	0.0718786	0.000362276	0.00408065	2.38927
ADAMTS16	137.772	-0.421212	0.142659	0.000366079	0.00412017	2.38509
CCNL1	1185.03	0.343392	0.111582	0.000371281	0.00417534	2.37931
HMGB3	1590.39	0.258637	0.079992	0.000372159	0.00417848	2.37898
MB21D2	366.876	0.337848	0.109537	0.000371976	0.00417848	2.37898
CLDN12	451.684	0.449043	0.154147	0.00037246	0.0041785	2.37898
CNEP1R1	646.028	0.384724	0.128248	0.000378794	0.00424529	2.37209
ZC3H15	1720.16	0.250903	0.0775903	0.000379022	0.00424529	2.37209
KIF6	50.0415	-0.724056	0.268732	0.000383393	0.00429081	2.36746
ARIH2	2004.63	0.197353	0.0580746	0.000386037	0.00431694	2.36482
MAPK8IP2	42.6478	-0.847621	0.322296	0.000387676	0.00432944	2.36357
PRSS23	8066.29	-0.244251	0.0757744	0.000387776	0.00432944	2.36357
CERS4	202.332	-0.418079	0.141997	0.000388698	0.00433627	2.36288
LINC01137	18.6024	-1.15648	0.445759	0.000389781	0.00434487	2.36202
DDX3X	7430.76	0.24596	0.0735732	0.000391178	0.00435349	2.36116
PLAUR	732.238	0.385095	0.129047	0.00039099	0.00435349	2.36116
NMNAT3	82.4621	-0.644058	0.236066	0.000392061	0.00435985	2.36053
SLCO5A1	243.114	-0.420156	0.144262	0.00039245	0.00436069	2.36044
UHRF1	1626.05	0.32528	0.105393	0.00039492	0.00438465	2.35806
ROM1	84.1508	-0.586538	0.21203	0.000395412	0.00438663	2.35787
LEPROTL1	561.09	0.355632	0.117393	0.000397197	0.00440292	2.35626
SEPTIN4	184.254	-0.435303	0.150216	0.00040235	0.0044565	2.35101
CTSO	108.433	-0.589928	0.214056	0.000404112	0.00447023	2.34967
TCP1	6943.17	0.274615	0.0865317	0.000404229	0.00447023	2.34967
PTPRO	44.919	0.787776	0.296419	0.000405158	0.00447695	2.34902
HCP5	164.715	-0.49491	0.174846	0.000405657	0.00447891	2.34883
FBXO5	678.746	0.376708	0.126088	0.000406222	0.00448161	2.34857
AL391422.4	144.715	-0.466289	0.162736	0.000409993	0.00451777	2.34508
GADD45B	1168.65	0.405279	0.137241	0.000410147	0.00451777	2.34508
MDM2	1535	0.417381	0.14224	0.000410669	0.00451995	2.34487
TTC12	228.451	-0.401834	0.136301	0.000413936	0.00455232	2.34177
BLACAT1	51.7167	-0.857006	0.329736	0.000419083	0.00460529	2.33674
PHF21A	968.336	-0.214006	0.0655937	0.000423417	0.00464926	2.33262
HSD17B14	72.8613	-0.759622	0.288389	0.000428248	0.00469536	2.32833
MFN1	1117.91	0.24471	0.0764754	0.000428625	0.00469536	2.32833
SLC39A6	1353.51	0.234321	0.0723192	0.000428398	0.00469536	2.32833
AP000873.2	62.4235	0.651281	0.24066	0.000429565	0.00470181	2.32774
KIF20B	1132.27	0.564351	0.204617	0.000429887	0.00470181	2.32774
ZNF580	299.755	-0.348979	0.116296	0.000437814	0.00478475	2.32014
DPYSL3	4497.31	-0.280493	0.0895515	0.000441885	0.00482169	2.3168
IFIT3	6581.61	0.336173	0.110557	0.000441801	0.00482169	2.3168
IPO7	4779.48	0.338146	0.113429	0.000442306	0.00482252	2.31673
NAB2	344.802	0.329748	0.108311	0.000443329	0.00482613	2.3164
NEAT1	19193	0.659391	0.246571	0.000443228	0.00482613	2.3164
SKA2	2097.83	0.353803	0.118155	0.000444543	0.00483451	2.31565
ZHX2	582.489	-0.313008	0.101846	0.000444792	0.00483451	2.31565
TDG	383.366	0.336489	0.111021	0.00044661	0.0048505	2.31421
PTPRK	2073.44	-0.21706	0.0666842	0.000450364	0.00488747	2.31092
PBXIP1	761.647	-0.296051	0.0958081	0.00045134	0.00489347	2.31038
TCN2	97.4275	-0.529001	0.191027	0.000451619	0.00489347	2.31038
GNPNAT1	606.653	0.371258	0.12572	0.000455115	0.00492753	2.30737
C5orf30	202.951	0.495641	0.17704	0.000457617	0.00494772	2.3056
CDCA3	499.779	0.367983	0.124604	0.000457688	0.00494772	2.3056
MXD4	348.551	-0.33998	0.112975	0.000459219	0.00495658	2.30482
PPL	38.6689	-0.853379	0.332388	0.000459129	0.00495658	2.30482
AKAP8L	1240.52	-0.253114	0.0795005	0.00046056	0.00496721	2.30389
CCDC157	55.3164	-0.692533	0.26133	0.000462006	0.00497896	2.30286
PEX10	715.35	-0.31374	0.102684	0.000463686	0.00499321	2.30162
GMDS-DT	92.623	-0.494831	0.177061	0.000466828	0.00502317	2.29902
CMTM6	1672.94	0.380318	0.12998	0.00047104	0.00505708	2.2961
RPP30	571.32	0.330507	0.109824	0.000471067	0.00505708	2.2961
TTC21B	381.602	0.378299	0.128639	0.000470736	0.00505708	2.2961
IFT46	242.437	-0.393056	0.135486	0.000471495	0.00505779	2.29604
KLF11	129.432	-0.4839	0.172892	0.000472578	0.00506551	2.29538
ZNF765	250.594	0.527574	0.191528	0.000473942	0.00507623	2.29446
VAC14-AS1	14.6992	-1.29688	0.519535	0.000474932	0.00508294	2.29389
SYNC	423.417	-0.303545	0.0984377	0.000477949	0.00511131	2.29147
FLI1	443.37	0.296251	0.0959987	0.000480142	0.00513083	2.28981
PIPOX	1744.59	-0.308416	0.0999888	0.000480835	0.0051343	2.28952
TEX10	507.297	0.303433	0.099466	0.000481294	0.00513528	2.28944
DDIT3	596.092	-0.426864	0.149509	0.000487	0.00519219	2.28465
SLC25A23	665.547	-0.306061	0.0999598	0.000488073	0.00519966	2.28403
ALPK3	80.7194	-0.808391	0.314027	0.0004924	0.00523984	2.28068
PNPLA8	804.282	0.339088	0.113557	0.000492596	0.00523984	2.28068
SP8	25.0311	-0.953024	0.377378	0.000493158	0.00524182	2.28052
PAXBP1	442.47	0.380837	0.130336	0.000493907	0.00524578	2.28019
ZNF358	397.504	-0.347681	0.116972	0.000495839	0.0052623	2.27882
PUS7	851.718	0.230714	0.0723026	0.000497129	0.00527199	2.27803
NRP2	14131.1	-0.274489	0.0883122	0.000497997	0.00527718	2.2776
NAV1	2212.23	-0.453052	0.160843	0.000498781	0.00528148	2.27724
OXR1	700.885	0.307814	0.10111	0.000500544	0.00529613	2.27604
RBM5	993.424	-0.21171	0.0657634	0.000502168	0.00530928	2.27496
AGO4	396.015	-0.346524	0.1171	0.00050769	0.0053555	2.2712
ALDH1A3	1702.97	-0.196918	0.0601386	0.00050745	0.0053555	2.2712
SAMD4A	860.554	0.322495	0.107419	0.000507204	0.0053555	2.2712
TMEM109	1342.44	0.302785	0.0993005	0.000510406	0.00538008	2.26921
DEK	4375.3	0.370956	0.127531	0.000513435	0.00540793	2.26697
LINC02762	68.8444	-0.582374	0.21715	0.000514094	0.00541078	2.26674
EFNB3	95.51	-0.654356	0.24984	0.000515615	0.00542269	2.26578
ASNSD1	335.774	0.465325	0.166895	0.000516892	0.00543204	2.26504
CACNB3	379.991	-0.316044	0.105487	0.000518361	0.0054415	2.26428
FYTTD1	2369.9	0.253982	0.080547	0.000518962	0.0054415	2.26428
NMNAT2	431.484	-0.326457	0.110169	0.000518949	0.0054415	2.26428
ULK2	542.554	0.266568	0.0856024	0.000519491	0.00544296	2.26417
OGA	3858.34	0.251622	0.0794947	0.000519894	0.00544309	2.26415
REPIN1	4713.79	-0.286329	0.0946995	0.000522497	0.00546624	2.26231
KBTBD2	1038.83	0.256243	0.0817781	0.000523727	0.005475	2.26162
LTV1	299.349	0.365409	0.124833	0.000527059	0.00550572	2.25919
GNPDA2	277.016	0.479355	0.173587	0.000528552	0.00551306	2.25861
SNAI2	525.648	-0.327297	0.110802	0.000528352	0.00551306	2.25861
PIM2	314.636	0.352863	0.119839	0.000530063	0.00552268	2.25785
ZNF273	117.491	0.521437	0.191915	0.000530266	0.00552268	2.25785
DLC1	153.74	0.468308	0.168347	0.000535572	0.00557353	2.25387
RFC1	2293.79	0.209841	0.0650743	0.000535947	0.00557353	2.25387
TLE4	410.499	0.357086	0.121861	0.00054209	0.00563321	2.24924
COP1	542.167	0.275698	0.0894922	0.000543675	0.00564109	2.24864
DHRS4-AS1	178.3	-0.463446	0.167043	0.000543617	0.00564109	2.24864
PARP3	199.985	-0.390231	0.135982	0.000544061	0.00564109	2.24864
CEP295	782.376	0.30047	0.0992133	0.000545733	0.00565423	2.24763
IFFO2	3256.77	-0.437648	0.156246	0.00054707	0.00566388	2.24689
LRRC37B	290.028	-0.324563	0.108972	0.000552773	0.00571868	2.2427
TM7SF2	132.814	-0.458821	0.166743	0.000556307	0.00575098	2.24026
WBP11	1625.93	0.212649	0.0663846	0.000557356	0.00575755	2.23976
ANK2	430.024	-0.370559	0.13034	0.000558136	0.00576135	2.23948
AP1AR	169.157	0.518569	0.191732	0.000559234	0.00576842	2.23894
NECTIN3	1211.19	0.332035	0.111691	0.000560963	0.00578198	2.23792
IL7R	1639.15	-0.260219	0.0843047	0.000568546	0.00585582	2.23241
SUZ12	1719.88	0.335733	0.113364	0.000572832	0.0058956	2.22947
CC2D1B	1268.46	-0.26675	0.0868271	0.000575268	0.00591632	2.22795
AC010624.5	262.145	0.551825	0.208997	0.00057794	0.00593327	2.22671
GGH	2379.45	0.354181	0.121441	0.000578617	0.00593327	2.22671
PDE7A	235.443	0.384088	0.134081	0.00057834	0.00593327	2.22671
PGM3	1383.13	0.241727	0.0772961	0.000577978	0.00593327	2.22671
NFKBIE	357.103	0.336618	0.115095	0.000583125	0.0059751	2.22365
C14orf132	218.737	-0.540784	0.203024	0.000584857	0.00598823	2.2227
CENPF	6763.06	0.258394	0.0814887	0.000585264	0.00598823	2.2227
PIGV	147.911	-0.393869	0.13834	0.000587055	0.00600215	2.22169
C1orf112	287.142	0.343865	0.117491	0.000588761	0.00601519	2.22075
RETSAT	790.639	-0.265968	0.0865989	0.000592387	0.0060478	2.2184
ANXA6	1101.82	-0.208384	0.0651786	0.00059432	0.00606311	2.2173
ZNF175	285.686	0.350775	0.120725	0.000594779	0.00606336	2.21729
EPHA4	354.19	-0.382451	0.136417	0.000595802	0.00606936	2.21686
DENND6B	25.3908	-0.93681	0.382577	0.00060057	0.00611346	2.21371
EPDR1	1298.79	0.244542	0.0783741	0.000609094	0.00619571	2.20791
ADIPOR2	1648.1	0.200256	0.0626732	0.000610184	0.00620228	2.20745
ZNF267	258.661	0.487607	0.180458	0.000617478	0.00627185	2.2026
KCNB1	37.1629	-0.799836	0.322605	0.000618662	0.00627931	2.20209
LDB1	1454.18	-0.191325	0.0593913	0.000621483	0.00630336	2.20043
BAZ1A	1237.07	0.241085	0.0774607	0.000622177	0.00630581	2.20026
GARS1	3062.95	0.190246	0.0591379	0.000630017	0.00638063	2.19514
PARP1	3583.53	0.178077	0.0550473	0.00063429	0.00641926	2.19252
OXSR1	2099.59	0.213072	0.0669241	0.000635038	0.00642217	2.19232
SUN1	1487.87	0.265179	0.0860414	0.000639569	0.0064633	2.18955
CEMIP	60.0148	0.878276	0.359953	0.000641932	0.00647312	2.18889
GJA1	2017.02	0.280281	0.092663	0.000641877	0.00647312	2.18889
TIAL1	1817.84	0.20413	0.0642095	0.000641042	0.00647312	2.18889
NIPA2	1893.61	0.258769	0.0843717	0.000643448	0.00647438	2.1888
NTPCR	368.051	-0.353611	0.122872	0.000642746	0.00647438	2.1888
SLC25A13	1045.75	0.209822	0.0660881	0.000643337	0.00647438	2.1888
PLD6	186.413	-0.502981	0.188768	0.000645134	0.00648666	2.18798
BHLHE40-AS1	32.4221	-0.823485	0.334486	0.000645912	0.00648681	2.18797
HEIH	277.241	-0.386594	0.13808	0.000646078	0.00648681	2.18797
LRRC57	335.217	0.421696	0.151035	0.000646741	0.0064888	2.18784
C18orf54	188.189	0.518742	0.196127	0.000653263	0.00654952	2.18379
MXI1	249.987	-0.354748	0.124056	0.000660694	0.00661927	2.17919
HS3ST1	22.8271	-0.98385	0.409935	0.000661611	0.0066237	2.1789
LPIN1	1955.71	-0.253348	0.0816851	0.000666234	0.0066652	2.17619
BRD3OS	582.87	-0.27507	0.0929795	0.000670603	0.00670411	2.17366
WNT5B	190.295	0.421657	0.153134	0.000673329	0.00672654	2.17221
TCERG1	1597.48	0.216606	0.0693047	0.000680456	0.00679288	2.16795
C1QTNF6	37.3524	-0.726114	0.293641	0.000681336	0.0067968	2.1677
YPEL2	120.742	-0.444269	0.163307	0.000683738	0.0068159	2.16648
DYNC1LI1	842.163	0.311817	0.106172	0.000687778	0.00685127	2.16423
SEMA5A	255.539	-0.464829	0.173005	0.000689098	0.00685952	2.16371
TGS1	938.846	0.205706	0.0653126	0.000695785	0.00692116	2.15982
CCNF	665.65	0.278509	0.0931345	0.000700236	0.00696046	2.15736
LGR4	310.76	-0.421719	0.15458	0.000701372	0.00696184	2.15728
NPAT	565.075	0.361822	0.127534	0.000701361	0.00696184	2.15728
BEAN1	65.2913	-0.655904	0.26264	0.000703314	0.0069712	2.15669
CHSY3	66.061	0.611708	0.240256	0.000702827	0.0069712	2.15669
CASP3	576.245	0.270803	0.0903487	0.000705476	0.00698613	2.15576
HPF1	257.783	0.407194	0.147069	0.000705822	0.00698613	2.15576
PYROXD2	192.821	-0.426133	0.155924	0.00070939	0.00701648	2.15388
ARL6IP5	2130.83	-0.280337	0.0938096	0.000715119	0.007066	2.15083
TRPS1	2834.5	-0.336972	0.119381	0.000715409	0.007066	2.15083
USPL1	327.354	0.377318	0.134451	0.000718537	0.00709186	2.14924
ORC2	685.146	0.273283	0.0913493	0.000724393	0.00713957	2.14633
USB1	2517.48	0.192012	0.0609411	0.000723914	0.00713957	2.14633
SPARC	23844.9	-0.194618	0.0616895	0.000727422	0.00716436	2.14482
CDK1	1226.46	0.383413	0.137394	0.000729279	0.00717527	2.14416
MEIS3	457.314	-0.28762	0.0977645	0.000729558	0.00717527	2.14416
IKZF5	396.534	0.311454	0.107352	0.000731714	0.00719141	2.14319
SLC37A3	1215.13	0.229343	0.0745246	0.000734268	0.00721143	2.14198
CCNB2	1785.88	0.321789	0.111152	0.000735692	0.00722033	2.14144
RTN3	4039.05	0.190976	0.0608298	0.00073628	0.00722103	2.1414
UGCG	1029.55	0.389488	0.140544	0.000737425	0.00722718	2.14103
DDX18	2145.33	0.212082	0.0678232	0.000738626	0.00723387	2.14063
ACVR2B-AS1	13.4758	-1.34549	0.581228	0.000739148	0.00723391	2.14063
PTPRE	125.698	0.504811	0.192953	0.0007441	0.00727727	2.13803
HSP90B1	13219.7	0.213046	0.0678379	0.000753228	0.00736138	2.13304
IFT43	271.361	-0.433239	0.160828	0.000755571	0.00737911	2.132
BTBD2	875.422	-0.255474	0.0846726	0.000757141	0.00738927	2.1314
PRDM16	211.656	-0.612356	0.244196	0.000759242	0.0074046	2.1305
PRKD3	964.314	0.331778	0.116066	0.000764122	0.00744698	2.12802
FGFR1OP2	359.24	0.374403	0.134218	0.000765784	0.00745537	2.12753
MMGT1	712.228	0.480828	0.182968	0.000766124	0.00745537	2.12753
RINT1	696.479	0.278037	0.0937163	0.000766584	0.00745537	2.12753
STARD3NL	971.884	0.27477	0.0923622	0.000768615	0.00746991	2.12668
EFNB2	1780.49	-0.309309	0.106411	0.000769937	0.00747755	2.12624
PFKP	4724.37	-0.186845	0.0589582	0.00077214	0.00749373	2.1253
DNAL4	119.114	-0.447664	0.169345	0.000779372	0.00754817	2.12216
THBS2	2155.15	-0.332729	0.116494	0.000779317	0.00754817	2.12216
UTP15	694.153	0.317256	0.110039	0.000779328	0.00754817	2.12216
SRGAP3	176.48	-0.448548	0.168235	0.000785683	0.00760401	2.11896
RNF138	271.235	0.523564	0.203197	0.000788355	0.00762459	2.11778
AC098614.3	71.6994	-0.54428	0.214461	0.000791265	0.00764743	2.11648
SLC22A23	1179.84	-0.342497	0.121238	0.000791967	0.00764892	2.1164
AHRR	42.746	-0.713953	0.295867	0.000803658	0.00775646	2.11034
PGM5	29.4148	-0.8279	0.349419	0.000806433	0.00777787	2.10914
PCED1A	220.324	-0.388225	0.141598	0.000809393	0.00780103	2.10785
AC022966.1	2755.07	-0.310749	0.108892	0.000810772	0.00780893	2.10741
KBTBD8	46.8463	0.861412	0.364938	0.00081185	0.00781392	2.10713
CYTH1	577.784	0.275155	0.0931554	0.000816804	0.00785618	2.10479
S100B	135.804	-0.624641	0.254044	0.000818598	0.00786262	2.10443
SIRT1	705.15	0.320786	0.112066	0.000818601	0.00786262	2.10443
MAPT	42.0194	-0.631921	0.256829	0.000821138	0.00788157	2.10339
MESD	1291.21	0.235228	0.0775818	0.000821726	0.00788179	2.10337
SIL1	471.463	-0.302824	0.105111	0.000829481	0.00795072	2.09959
SRSF2	3212.23	0.242086	0.0802177	0.000837906	0.00802596	2.0955
TCEAL3	650.109	-0.3215	0.112819	0.000840553	0.00804027	2.09473
ZFPL1	425.245	-0.35753	0.128949	0.000840039	0.00804027	2.09473
AKR1C3	555.256	-0.438421	0.165633	0.000844104	0.00806504	2.09339
NEDD1	612.068	0.374645	0.136052	0.000844298	0.00806504	2.09339
FBLL1	18.8258	-1.22347	0.546105	0.000848149	0.00809628	2.09171
DCAF16	927.762	0.338856	0.120623	0.000850012	0.00810853	2.09106
DERL1	1936.97	0.204677	0.0663011	0.000852967	0.00812991	2.08991
SDSL	91.6864	-0.559493	0.223453	0.000853607	0.00812991	2.08991
SHQ1	373.676	0.282353	0.0969262	0.000854002	0.00812991	2.08991
SELENOK	486.244	0.454807	0.173679	0.000856807	0.00815106	2.08879
ZNF814	196.646	0.4417	0.167584	0.000861993	0.0081948	2.08646
MARVELD1	380.597	-0.299266	0.10448	0.000868581	0.00825182	2.08345
FANCM	166.524	0.5184	0.203881	0.000870311	0.00826262	2.08288
IFIT5	1815.62	0.231812	0.076421	0.000875654	0.00829642	2.08111
LRRK1	27.6686	-0.826776	0.35526	0.000875452	0.00829642	2.08111
SEPTIN10	513.637	0.259487	0.0874614	0.000874694	0.00829642	2.08111
BCL2L12	422.56	0.463727	0.178122	0.000877801	0.00831112	2.08034
MPI	561.348	-0.297963	0.102878	0.000881042	0.00833615	2.07903
FAM86B3P	47.0966	-0.684499	0.285698	0.000881697	0.0083367	2.07901
WBP1L	1140.08	-0.211197	0.0685611	0.000883846	0.00835136	2.07824
EIF5A2	397.586	0.43897	0.167392	0.000893355	0.00843549	2.07389
STARD7-AS1	113.858	-0.461274	0.177782	0.000904219	0.0085323	2.06893
NAP1L1	5326.36	0.275487	0.0939537	0.000905836	0.00854179	2.06845
DYRK1B	240.965	-0.416472	0.156989	0.000907482	0.00854415	2.06833
HACD3	3180.37	0.193468	0.0624029	0.000907369	0.00854415	2.06833
STARD4	360.888	0.500547	0.195907	0.000907923	0.00854415	2.06833
ABCF1	2913.71	0.182702	0.0588471	0.000916585	0.00861985	2.0645
AC008443.9	24.0582	1.2347	0.546491	0.000918458	0.00862127	2.06443
CNNM4	476.86	0.314792	0.111013	0.000918589	0.00862127	2.06443
TSPAN10	52.6803	-0.636947	0.263432	0.000917488	0.00862127	2.06443
DGLUCY	222.937	-0.373729	0.137463	0.000924608	0.00866029	2.06247
ITPR1	909.956	-0.358047	0.130398	0.000924574	0.00866029	2.06247
P2RX6	14.2099	-1.15609	0.516915	0.000924013	0.00866029	2.06247
SLC25A24	617.968	0.348507	0.126262	0.000925965	0.00866719	2.06212
FN3KRP	1203.57	0.268066	0.0916538	0.000937625	0.00877043	2.05698
SERTAD1	356.413	0.432488	0.165013	0.000939199	0.00877928	2.05654
RHEB	3653.16	0.28182	0.0970519	0.000940953	0.00878979	2.05602
CEBPG	1393.9	-0.257061	0.0871636	0.000941605	0.00878999	2.05601
POLH	526.852	0.312517	0.110524	0.000944223	0.00880854	2.0551
GALNT5	317.078	-0.329373	0.118213	0.000956248	0.00891476	2.04989
ESPL1	822.261	0.414863	0.157475	0.000960241	0.00894601	2.04837
PATJ	591.583	-0.338195	0.121219	0.000962074	0.00895711	2.04783
HHLA3	133.624	-0.604128	0.250421	0.000965431	0.00898237	2.04661
NIN	1304.73	0.240775	0.0812236	0.000966417	0.00898555	2.04646
NET1	831.338	0.26474	0.0905853	0.000972264	0.0090339	2.04412
APBB1	620.348	-0.283116	0.0983589	0.000976467	0.00906692	2.04254
ZNF146	2185.38	0.251105	0.0858736	0.000979437	0.00908844	2.04151
NRGN	431.629	0.341587	0.124108	0.000982526	0.00911106	2.04043
SOBP	114.776	-0.411124	0.156283	0.000984072	0.00911933	2.04004
THUMPD3-AS1	314.835	0.429905	0.164853	0.000985009	0.00912196	2.03991
LYAR	588.395	0.283106	0.0985384	0.00100044	0.00925519	2.03361
SORCS2	54.0234	-0.659591	0.280246	0.00100072	0.00925519	2.03361
COL16A1	54.7293	-0.636354	0.268976	0.00100446	0.00927748	2.03257
DCAF12	1447.15	0.198966	0.0649587	0.00100413	0.00927748	2.03257
CNTROB	1376.9	0.275404	0.095331	0.00100645	0.00928967	2.032
SETDB2	157.698	-0.381362	0.143002	0.00101009	0.00931715	2.03072
SEC31A	2493.24	-0.163649	0.0523253	0.00101135	0.00932258	2.03046
POGLUT2	161.556	0.452448	0.176683	0.00101302	0.0093318	2.03003
TBC1D31	327.671	0.334185	0.121	0.00101579	0.00935118	2.02913
CKS2	1100.97	0.429759	0.165402	0.00101775	0.00936306	2.02858
KDM1B	559.483	-0.24237	0.083302	0.00102232	0.00939891	2.02692
ABCF2	4158.45	0.212901	0.0708341	0.00102643	0.00943049	2.02547
LATS2	796.151	0.329658	0.119032	0.00102947	0.00945217	2.02447
AGBL5	863.678	-0.275168	0.0956422	0.00103299	0.00947565	2.02339
CAPN10-DT	75.5175	0.561435	0.230397	0.00103339	0.00947565	2.02339
STK36	426.591	-0.35158	0.128093	0.0010341	0.00947599	2.02338
C21orf58	244.743	0.33063	0.119372	0.00103648	0.00949153	2.02266
FAM76B	238.527	0.394599	0.149171	0.00103768	0.00949633	2.02244
SERAC1	875.257	-0.246462	0.0841269	0.00104317	0.00954033	2.02044
SENP5	1851.7	0.239857	0.0801579	0.0010458	0.00955186	2.01991
ZNF714	185.516	0.41933	0.161114	0.00104568	0.00955186	2.01991
RUFY1	937.124	-0.222284	0.0743757	0.00104649	0.00955187	2.01991
GPR176	1373.73	0.28749	0.101415	0.00105242	0.00959082	2.01814
MAMDC2	549.795	0.253967	0.0869828	0.00105288	0.00959082	2.01814
SLC5A6	776.626	0.274416	0.0954244	0.00105351	0.00959082	2.01814
SMARCA5	2484.93	0.204532	0.067265	0.00105211	0.00959082	2.01814
LINC01111	56.6009	-0.665089	0.283564	0.00105447	0.00959337	2.01803
DPP7	935.334	-0.278591	0.0981275	0.00105714	0.00961137	2.01721
CSRP1	2808.12	-0.310215	0.111574	0.00105866	0.00961895	2.01687
GPR180	414.551	0.478718	0.191535	0.00106123	0.00963603	2.0161
TAF9B	370.686	0.40152	0.15441	0.00106395	0.00965445	2.01527
MGAT2	610.394	0.267262	0.0925934	0.00106646	0.00966795	2.01467
PRPS1	1109.02	0.269568	0.0937572	0.00106683	0.00966795	2.01467
TNFSF4	62.8154	0.613086	0.257531	0.00106754	0.0096681	2.01466
TIMP3	227.657	-0.453612	0.178652	0.00106859	0.00967137	2.01451
MTHFR	398.85	-0.458684	0.181359	0.0010699	0.00967691	2.01426
KATNBL1	228.485	0.452485	0.17796	0.00107376	0.00970209	2.01313
TBCCD1	281.591	0.325565	0.117864	0.00107407	0.00970209	2.01313
DIP2B	1085.59	-0.343453	0.127529	0.00107936	0.00974142	2.01138
KLHL24	806.806	-0.323221	0.117152	0.00107982	0.00974142	2.01138
CCDC24	84.7399	-0.53364	0.218878	0.00108233	0.00975771	2.01065
MPHOSPH9	678.637	0.35518	0.131512	0.0010849	0.00976826	2.01018
ZBED3	260.34	-0.406368	0.156803	0.0010842	0.00976826	2.01018
TMEM184C	673.046	0.291367	0.103966	0.00109019	0.00980959	2.00835
NISCH	986.246	-0.283071	0.0990819	0.00109189	0.00981854	2.00795
POGLUT3	842.487	0.262752	0.0911855	0.00109265	0.00981911	2.00793
ST3GAL1	1204.83	-0.345591	0.12653	0.00109502	0.00983402	2.00727
PIP4K2C	1074.51	-0.227591	0.0765109	0.00109753	0.00985025	2.00655
TUBA1C	8491.41	0.303695	0.108456	0.00109895	0.00985661	2.00627
STX18-AS1	61.1873	-0.542963	0.224306	0.00109968	0.00985684	2.00626
ZNF675	272.303	0.498618	0.202136	0.00110235	0.00987441	2.00549
AL390728.4	130.619	0.667782	0.289187	0.00110964	0.00993339	2.0029
DNAJC17	159.336	-0.373957	0.141562	0.00111385	0.00996469	2.00154
IGFBP6	343.855	-0.424594	0.165278	0.00111555	0.00997345	2.00115
TMEM41B	448.858	0.401991	0.154807	0.00111812	0.00999008	2.00043
CEP97	490.204	0.35833	0.133905	0.00112081	0.0100077	1.99966
DNAJB1	3144.2	0.253735	0.0871722	0.00112614	0.0100488	1.99788
CCDC47	3753.37	0.159563	0.0520396	0.00113206	0.0100949	1.9959
GALNT10	3372.87	-0.272468	0.0954985	0.00113348	0.0100949	1.9959
MSI2	3037.92	-0.334355	0.123831	0.00113294	0.0100949	1.9959
ZNF93	181.633	0.434919	0.170581	0.00114118	0.0101571	1.99323
SMPD4	1713.36	0.235562	0.0802516	0.00114562	0.0101901	1.99182
AGFG1	1588.7	0.270879	0.0945728	0.00114887	0.0101995	1.99142
CENPE	1331.69	0.461904	0.18752	0.00114773	0.0101995	1.99142
HNRNPA3	4075.77	0.236419	0.0806634	0.00114835	0.0101995	1.99142
LRR1	175.979	0.399796	0.153252	0.00115048	0.0102073	1.99109
MAGT1	1609.51	0.23283	0.0798815	0.00115778	0.0102656	1.98862
ITGB1	6429.16	0.182568	0.0598902	0.00117177	0.0103822	1.98371
PYGB	4497.63	-0.301158	0.110256	0.00117243	0.0103822	1.98371
DCLRE1A	453.159	0.26725	0.0936126	0.00117549	0.0103962	1.98313
DKC1	2159.74	0.245833	0.0846771	0.00117477	0.0103962	1.98313
YRDC	871.812	0.335692	0.124717	0.00118358	0.0104611	1.98042
MRAP2	52.2934	0.708376	0.313167	0.00119118	0.0105216	1.97792
CFI	97.6444	-0.534761	0.223393	0.00119335	0.010527	1.9777
MUC1	65.5616	-0.590258	0.252786	0.00119481	0.010527	1.9777
RTKN	309.242	-0.317743	0.116411	0.00119322	0.010527	1.9777
SH3KBP1	1629.7	-0.189555	0.0625743	0.00119431	0.010527	1.9777
SFPQ	6430.14	0.129821	0.0407964	0.00119697	0.0105394	1.97718
OXCT1	609.041	0.294558	0.106288	0.00120953	0.0106433	1.97292
CRYBG1	1713.79	-0.289553	0.103257	0.00121301	0.0106671	1.97195
DIXDC1	504.039	-0.260628	0.0913435	0.00121587	0.0106855	1.9712
TMEM68	287.758	0.325733	0.120003	0.00122091	0.0107231	1.96968
RUFY3	907.72	-0.280065	0.101519	0.00122322	0.0107312	1.96935
SOX9-AS1	39.7162	-0.757626	0.342812	0.00122337	0.0107312	1.96935
GTF3C3	728.151	0.214867	0.0723516	0.00122706	0.0107569	1.96831
LRRC37A3	71.7994	-0.538161	0.226864	0.00123427	0.0108132	1.96604
CDK8	331.88	0.327422	0.120798	0.00123715	0.0108317	1.9653
C22orf46	297.239	-0.350044	0.13406	0.00123971	0.010847	1.96469
CMTM7	591.413	0.343632	0.128925	0.00124046	0.010847	1.96469
ZNF467	12.9686	-1.02227	0.479484	0.0012414	0.0108485	1.96463
TICRR	798.347	0.31853	0.116994	0.00124223	0.0108489	1.96461
CRTC2	748.098	0.248595	0.0863292	0.00124505	0.0108668	1.9639
ANAPC5	1459.75	0.202973	0.0679487	0.00124795	0.0108852	1.96316
PGM2L1	1783.58	-0.340657	0.128047	0.00124914	0.0108888	1.96302
WAPL	2020.8	0.240925	0.0834176	0.00125572	0.0109393	1.96101
KIF4A	2216.2	0.218974	0.0745069	0.00125785	0.0109511	1.96054
WDCP	389.812	0.27414	0.0972679	0.00126721	0.0110257	1.9576
SLC25A40	320.296	0.413359	0.162946	0.00127321	0.011071	1.95581
N4BP2L2	588.748	0.251924	0.0881514	0.00128019	0.0111247	1.95371
PRR5L	537.347	0.300421	0.109418	0.00128168	0.0111307	1.95348
FBXO22	513.854	0.329669	0.122709	0.00128271	0.0111328	1.9534
DHX29	921.394	0.306415	0.111699	0.00129187	0.0112053	1.95057
COL9A3	38.0808	-0.672698	0.300226	0.00129718	0.0112442	1.94907
RAB23	530.162	0.338364	0.127229	0.00129877	0.0112442	1.94907
RHOU	79.4078	-0.579351	0.250747	0.00129804	0.0112442	1.94907
PHYHIP	26.3758	-0.784268	0.359687	0.00130369	0.0112798	1.9477
BCAM	967.55	-0.299238	0.109249	0.0013148	0.0113673	1.94434
ITGA1	89.8433	0.52004	0.218474	0.00131543	0.0113673	1.94434
SCN9A	16.0217	-1.13088	0.553987	0.00131836	0.0113855	1.94365
SLC12A2	1102.54	0.393252	0.153194	0.00132304	0.0114189	1.94238
EXOSC8	425.519	0.384942	0.150013	0.00132665	0.011443	1.94146
TENM3-AS1	302.656	0.309918	0.113925	0.00133197	0.0114818	1.93999
MAP7	184.495	-0.381354	0.147809	0.00133407	0.0114928	1.93958
WDR63	55.1174	-0.562579	0.243167	0.00133656	0.0115071	1.93904
ASAH2B	156.72	0.417737	0.16633	0.00134297	0.0115551	1.93722
TMOD2	680.932	-0.36809	0.143039	0.0013443	0.0115595	1.93706
ZGRF1	211.414	0.467113	0.192011	0.00134561	0.0115636	1.93691
MED23	689.02	0.285016	0.102507	0.00135282	0.0116184	1.93485
HYOU1	6889.47	0.292447	0.106322	0.00135651	0.011643	1.93394
MAN1B1-DT	20.4724	-1.05475	0.513876	0.00136048	0.0116699	1.93293
C12orf75	487.366	0.340456	0.129175	0.00136581	0.0117084	1.9315
PCYT1A	2381.85	-0.239606	0.0837414	0.00136928	0.0117237	1.93094
SYT11	2726.31	-0.250243	0.0880665	0.00136893	0.0117237	1.93094
FAM20B	1565.99	0.34356	0.131092	0.00137051	0.011727	1.93081
NOL4L	576.602	-0.299563	0.109795	0.0013715	0.0117284	1.93076
AL035461.3	16.2611	1.38218	0.685404	0.00138538	0.0118395	1.92667
ING4	220.145	-0.480136	0.199655	0.00138619	0.0118395	1.92667
CDC42EP4	1434.59	-0.271385	0.0974048	0.00139241	0.0118853	1.92499
REEP2	457.884	-0.259583	0.0923531	0.00139341	0.0118866	1.92494
CCND3	1390.44	0.245567	0.0854545	0.00139555	0.0118976	1.92454
ARMCX5	182.679	0.377529	0.147041	0.00141272	0.0120366	1.9195
SNRPA1	1347.89	0.360901	0.13995	0.00141569	0.0120545	1.91885
APCDD1	217.997	-0.314034	0.11916	0.00142492	0.0121257	1.91629
FCF1	812.974	0.218399	0.0757253	0.0014278	0.0121354	1.91595
SAV1	366.443	0.295319	0.10837	0.00142774	0.0121354	1.91595
H2AC14	55.96	0.747697	0.349504	0.00144056	0.0122364	1.91235
SAMHD1	5912.37	0.228839	0.0795977	0.0014432	0.0122514	1.91181
LEAP2	18.2287	1.06721	0.518686	0.00145153	0.0123059	1.90989
NABP1	737.547	0.281948	0.102694	0.00145226	0.0123059	1.90989
TRIM36	93.0586	0.560571	0.244456	0.00145151	0.0123059	1.90989
CCT8	4366.39	0.195725	0.067383	0.00145732	0.0123295	1.90906
DDHD1	325.692	0.365548	0.142213	0.00145598	0.0123295	1.90906
OTULIN	747.233	0.285927	0.104821	0.0014577	0.0123295	1.90906
AC089983.1	28.1087	0.883104	0.418208	0.00146126	0.0123521	1.90826
LIMK1	2625.48	-0.23403	0.0792894	0.00146602	0.0123848	1.90711
LINC00920	52.7434	-0.571401	0.251123	0.00147068	0.0124167	1.90599
IL6R	116.852	-0.481037	0.203269	0.00147273	0.0124265	1.90565
IFIH1	2393.16	0.235149	0.0820558	0.00148066	0.0124783	1.90385
KIF22	992.107	0.275516	0.0999432	0.00148028	0.0124783	1.90385
AL158212.3	86.3716	-0.571141	0.252591	0.00148578	0.0125102	1.90274
MGAT4A	165.05	0.45643	0.189297	0.00148624	0.0125102	1.90274
RND2	45.3044	-0.660724	0.302308	0.00149094	0.0125422	1.90163
BORA	245.434	0.343535	0.130604	0.00149239	0.0125469	1.90146
TNFRSF25	91.1738	-0.70124	0.323539	0.00149656	0.0125668	1.90078
UBE2J1	1815.12	0.217883	0.0754485	0.00149617	0.0125668	1.90078
PDZD2	639.689	0.428011	0.174363	0.00150185	0.0126015	1.89958
PTHLH	889.626	0.327383	0.12505	0.00150274	0.0126015	1.89958
TMEM237	299.561	0.283214	0.10343	0.0015034	0.0126015	1.89958
MIR99AHG	419.434	-0.469231	0.197416	0.00150559	0.0126122	1.89921
SGPP1	205.392	0.40865	0.164842	0.00151235	0.0126613	1.89752
CSRNP1	485.456	0.287833	0.10571	0.00151579	0.0126825	1.8968
CARD6	319.111	-0.275646	0.102283	0.00152153	0.0127153	1.89567
ZNF629	389.359	-0.364137	0.142438	0.00152067	0.0127153	1.89567
PTGES2	633.03	-0.284404	0.104195	0.00152437	0.0127238	1.89538
TFCP2	439.306	0.234356	0.0821077	0.00152354	0.0127238	1.89538
SMNDC1	815.625	0.320702	0.121212	0.00153137	0.0127746	1.89365
PREX1	676.241	-0.441885	0.184364	0.00156865	0.0130699	1.88373
PROS1	585.013	-0.327639	0.125404	0.0015679	0.0130699	1.88373
ZNF43	253.567	0.439029	0.181814	0.00157156	0.0130863	1.88318
PGM2	949.297	0.2341	0.0826313	0.00157778	0.0131303	1.88173
RPA2	1053.31	0.340107	0.13168	0.00157892	0.013132	1.88167
CAMK2D	1673.46	-0.204526	0.0709608	0.00158842	0.0132031	1.87933
ANKRD10	603.402	0.257828	0.092856	0.00159062	0.0132135	1.87898
GLIS1	25.3387	-0.800266	0.386781	0.0015989	0.013273	1.87703
SYNM	1801.39	-0.311092	0.117626	0.00159969	0.013273	1.87703
BLMH	1289.65	0.266168	0.0968184	0.00160416	0.0133022	1.87607
E2F8	358.396	0.273947	0.100141	0.00161557	0.0133784	1.87359
FAM49B	1374.47	0.248388	0.0888609	0.00161462	0.0133784	1.87359
PCGF2	1228.52	-0.18875	0.0642112	0.00161623	0.0133784	1.87359
PAX8	93.3334	-0.49802	0.215493	0.00162241	0.0134137	1.87245
STRN3	799.681	0.252738	0.0909096	0.00162158	0.0134137	1.87245
LHX1	77.1536	0.528705	0.231949	0.00162902	0.0134444	1.87146
QKI	4463.52	-0.235287	0.0851539	0.00162879	0.0134444	1.87146
TTC39A	36.7538	-0.830491	0.408169	0.0016279	0.0134444	1.87146
TFAP2A	203.64	0.367597	0.145442	0.00163226	0.0134632	1.87085
REEP4	589.495	0.284933	0.105519	0.00164507	0.0135609	1.86771
TIGD5	399.776	-0.318333	0.121681	0.00165407	0.0136271	1.8656
GLCCI1	79.1519	0.513136	0.224184	0.0016599	0.0136589	1.86458
HIF1A	11086.2	-0.176048	0.0600729	0.00165976	0.0136589	1.86458
PLAA	1230.51	0.23835	0.0848639	0.00166223	0.0136701	1.86423
NR2F1	1150.16	-0.249286	0.0894286	0.00167362	0.0137556	1.86152
CUL7	636.25	-0.44288	0.186523	0.00167727	0.0137694	1.86109
NUFIP1	211.088	0.391056	0.157798	0.00167707	0.0137694	1.86109
LARP1B	306.285	0.316607	0.120847	0.0016853	0.0138272	1.85927
CCT2	3575.44	0.2517	0.0901121	0.0016873	0.0138355	1.85901
CRYL1	179.672	-0.420025	0.174123	0.00169203	0.0138635	1.85813
DNAJB2	1164.18	-0.236107	0.0836954	0.0016927	0.0138635	1.85813
H2BC17	1521.96	0.431053	0.180041	0.00169929	0.0139092	1.8567
DENND2A	696.536	-0.256576	0.0939078	0.0017025	0.0139111	1.85664
DNAJC30	326.037	-0.294881	0.112254	0.00170061	0.0139111	1.85664
KCNQ5	378.925	0.353814	0.139384	0.00170182	0.0139111	1.85664
SVIL-AS1	467.721	0.27734	0.102391	0.00171358	0.0139934	1.85408
TCEAL4	1029	-0.318025	0.124768	0.00171913	0.0140306	1.85293
ZNF579	239.772	-0.336601	0.131664	0.00173374	0.0141415	1.84951
DLX6	139.327	-0.388723	0.157328	0.00173736	0.0141628	1.84885
KCP	23.0208	-0.818475	0.405043	0.00174047	0.0141798	1.84833
NAP1L4	2242.4	0.229809	0.081728	0.00174217	0.0141854	1.84816
SDHC	955.008	-0.213062	0.0744122	0.00174588	0.0142073	1.84749
PRELID2	163.907	0.347154	0.136348	0.00175401	0.0142651	1.84573
CDAN1	561.621	0.296046	0.111651	0.00175605	0.0142734	1.84547
CDR2	480.869	0.249806	0.0904584	0.00175781	0.0142794	1.84529
MARS1	2217.59	0.181393	0.0620742	0.00175991	0.0142798	1.84528
MTFR2	160.258	0.375971	0.1517	0.00175932	0.0142798	1.84528
ICE2	980.367	0.321523	0.124255	0.00176231	0.014291	1.84494
TMEM64	634.188	0.313634	0.120121	0.00176469	0.014302	1.8446
C11orf1	100.199	-0.481602	0.210219	0.00177903	0.0144099	1.84134
EN1	163.046	-0.422351	0.177448	0.00178071	0.0144151	1.84118
PACSIN2	1263.54	-0.18863	0.0648248	0.00178196	0.0144168	1.84113
ARL6IP1	1515.87	0.331988	0.129444	0.00178504	0.0144333	1.84063
RHOJ	715.235	-0.235607	0.0847454	0.00178957	0.0144616	1.83978
PPP1R11	1199.05	-0.220495	0.0778984	0.00179501	0.0144972	1.83872
CCDC82	499.322	0.420711	0.176199	0.00179777	0.0145027	1.83855
LRATD1	116.664	-0.395355	0.162218	0.00179693	0.0145027	1.83855
SAMD9	5981.34	0.412153	0.170734	0.00179944	0.0145078	1.8384
FGF1	57.6466	-0.547345	0.248533	0.00181727	0.0146431	1.83437
CSRNP2	574.245	0.266967	0.0985742	0.00181985	0.0146554	1.834
FAM76A	245.318	-0.340372	0.134917	0.00182221	0.0146583	1.83392
ZNF430	219.403	0.344306	0.135918	0.00182231	0.0146583	1.83392
RTL8A	706.9	-0.335912	0.131947	0.00182389	0.0146626	1.83379
HRCT1	532.572	-0.36945	0.15079	0.00182497	0.0146628	1.83378
GPBP1L1	1904.73	0.192389	0.0658909	0.00182786	0.0146776	1.83335
CYP19A1	19.3159	-1.05164	0.558268	0.00183433	0.0147049	1.83254
FAM72A	50.4723	0.58018	0.266245	0.00183639	0.0147049	1.83254
PAQR8	150.205	-0.465673	0.202359	0.00183653	0.0147049	1.83254
SFXN1	2140.83	0.174613	0.0601325	0.00183527	0.0147049	1.83254
SRSF5	1601.67	0.282888	0.106169	0.00183321	0.0147049	1.83254
TPD52L1	126.935	-0.402512	0.168073	0.00184022	0.014726	1.83192
EEPD1	168.536	-0.425237	0.180344	0.0018439	0.014747	1.8313
AC024075.1	36.9291	-0.676859	0.326905	0.00185275	0.0148093	1.82947
ZC3HAV1	3034.85	0.233932	0.0838227	0.00185722	0.0148365	1.82867
DNAJC4	256.353	-0.379425	0.155343	0.00186081	0.0148567	1.82808
KLF10	3469	0.23299	0.0838479	0.00186727	0.0148997	1.82682
EHMT2	1114.18	-0.263109	0.095585	0.00186906	0.0149055	1.82665
NR0B1	15.4756	-1.18199	0.637837	0.00187589	0.0149514	1.82532
PICART1	17.4325	-0.878485	0.449761	0.00188135	0.0149863	1.8243
PHTF1	702.801	0.25093	0.091933	0.00188801	0.0150308	1.82302
ACSL3	2402.92	0.218203	0.0778813	0.0019017	0.0151312	1.82013
FKBP9	1635.93	-0.178886	0.0613285	0.0019092	0.0151736	1.81891
GLMN	105.079	0.602269	0.284084	0.00190834	0.0151736	1.81891
PLRG1	939.695	0.239282	0.0869757	0.00191211	0.0151881	1.8185
B4GALT6	96.6296	0.513124	0.23057	0.00191424	0.0151963	1.81826
TCF7L1	208.571	-0.352374	0.141408	0.00192767	0.0152943	1.81547
PCDH1	103.055	-0.438963	0.187666	0.00193222	0.0153216	1.8147
H2BU1	381.155	0.537141	0.245919	0.00193428	0.0153293	1.81448
ZKSCAN1	1923.4	-0.326847	0.130715	0.00194095	0.0153734	1.81323
RAD52	137.045	-0.366216	0.149839	0.00194675	0.0154106	1.81218
FARSB	1659.02	0.226914	0.0819845	0.00195548	0.0154682	1.81056
RNF168	915.072	0.227661	0.0819519	0.00195625	0.0154682	1.81056
THY1	7167.4	-0.255273	0.0942688	0.0019594	0.0154844	1.81011
LZTS2	917.293	-0.284045	0.108429	0.00196897	0.0155512	1.80824
WASL	1286.54	0.277784	0.10485	0.00199569	0.0157533	1.80263
XPO1	6018.2	0.380338	0.15633	0.00200456	0.0158143	1.80095
MTREX	1516.21	0.24887	0.0916996	0.00201318	0.0158734	1.79933
ATP5MD	996.298	0.36429	0.147953	0.00201469	0.0158763	1.79925
YWHAG	7228.11	0.223851	0.0800272	0.00201839	0.0158965	1.7987
ALG10	83.3207	0.515841	0.235099	0.00202218	0.0159096	1.79834
SMIM10L2A	52.7177	-0.645156	0.315209	0.00202232	0.0159096	1.79834
HPRT1	795.352	0.34576	0.1385	0.0020244	0.0159169	1.79814
UBXN2A	793.897	0.273718	0.103266	0.00203988	0.0160296	1.79508
SBF2-AS1	73.3996	-0.611937	0.296096	0.00204643	0.016072	1.79393
PTBP2	357.962	0.334704	0.133716	0.00205577	0.0161363	1.7922
HSPE1	420.893	0.529821	0.244437	0.00205891	0.0161501	1.79182
MIS18A	254.833	0.411361	0.176075	0.00205984	0.0161501	1.79182
SSB	2172.9	0.27149	0.103229	0.00206287	0.0161647	1.79143
RANGAP1	3530.26	0.230454	0.0837645	0.00206758	0.0161925	1.79069
HAUS2	890.024	0.284739	0.108708	0.00206889	0.016193	1.79067
TMF1	1388.15	0.205861	0.0728572	0.00206996	0.016193	1.79067
SSH3	344.251	-0.341685	0.138585	0.00207279	0.0162061	1.79032
MAOA	24.539	-0.763714	0.388389	0.00207864	0.0162427	1.78934
CACHD1	199.895	0.330112	0.130796	0.00207994	0.0162438	1.78931
ISLR	27.9296	-0.860738	0.458203	0.0020843	0.0162687	1.78865
GEN1	518.067	0.473787	0.2116	0.00208616	0.0162741	1.7885
DMTN	554.983	-0.277234	0.105076	0.00208832	0.0162819	1.7883
ETV7	75.4045	0.553639	0.259668	0.0021025	0.0163786	1.78572
FGD6	106.065	0.429857	0.185886	0.00210307	0.0163786	1.78572
PSMA4	2927.37	0.263609	0.100028	0.00211139	0.0164342	1.78425
AC067852.2	252.578	-0.345415	0.140019	0.00211921	0.016456	1.78368
BPGM	521.851	0.341116	0.137342	0.00211783	0.016456	1.78368
C1RL	214.987	-0.346297	0.141038	0.00212101	0.016456	1.78368
NEK6	821.02	-0.186978	0.0656182	0.00211565	0.016456	1.78368
PHYH	171.487	-0.350604	0.142675	0.00212126	0.016456	1.78368
ZC3H12A	275.732	0.313264	0.122872	0.00211977	0.016456	1.78368
TRAF4	1062.9	0.295604	0.114344	0.00212948	0.0165106	1.78224
SOWAHC	142.087	0.433413	0.190159	0.00213192	0.0165203	1.78198
ANXA4	741.559	-0.292635	0.113193	0.00213678	0.0165488	1.78123
CD177	14.3265	-0.934354	0.501934	0.0021405	0.0165684	1.78072
CRTAP	6144.23	-0.143306	0.0481389	0.00215379	0.016662	1.77827
CKB	2572.95	-0.28015	0.106449	0.00217704	0.0168326	1.77385
NCBP1	1224.33	0.213586	0.0769887	0.00218057	0.0168505	1.77339
TRMT6	607.262	0.279273	0.107244	0.00218228	0.0168544	1.77329
ORMDL1	1020.93	0.321911	0.128611	0.002186	0.0168738	1.77279
PCDHGA9	225.88	-0.366015	0.151724	0.00219901	0.0169649	1.77045
FAM161B	101.825	-0.425167	0.18538	0.00220243	0.0169818	1.77002
DARS2	619.971	0.234495	0.0862946	0.00220707	0.0170082	1.76934
SH3BP2	1500.49	-0.401949	0.171971	0.0022084	0.0170091	1.76932
VPS26A	1435.31	0.284663	0.10943	0.00221509	0.0170511	1.76825
MAP7D1	5310.2	-0.253577	0.0916328	0.00222081	0.0170858	1.76737
NARS2	434.497	0.288689	0.112017	0.00222238	0.0170884	1.7673
CLCN7	1306.81	-0.311571	0.123173	0.00223185	0.017123	1.76642
GSPT1	3515.67	0.148827	0.0508728	0.00223215	0.017123	1.76642
LINC01444	45.318	-0.659027	0.331472	0.00223301	0.017123	1.76642
PDE2A	13.4936	-1.21473	0.691055	0.00223291	0.017123	1.76642
RASSF8	1004.89	0.370551	0.153734	0.00223153	0.017123	1.76642
DDX58	4871.52	0.244906	0.0910122	0.00224412	0.0171988	1.7645
FANCF	136.394	-0.428049	0.187642	0.00224703	0.0172116	1.76418
HDDC3	100.992	-0.468972	0.212435	0.0022645	0.0173264	1.76129
ZNF444	241.153	-0.321961	0.129602	0.00226434	0.0173264	1.76129
LRRC41	1895.84	-0.200823	0.0719134	0.00226579	0.0173268	1.76128
REEP3	1267.85	0.299844	0.117687	0.00227656	0.0173996	1.75946
PCDHGC5	50.967	-0.614991	0.305308	0.0022816	0.0174286	1.75874
PHETA1	125.447	0.499737	0.233281	0.00229137	0.0174936	1.75712
ODF2	992.382	0.194601	0.0693912	0.00229271	0.0174943	1.7571
GK5	304.113	0.389418	0.167061	0.00229487	0.0175012	1.75693
GATC	547.35	0.245995	0.0918943	0.00229733	0.0175104	1.7567
NFKBIL1	300.134	-0.351939	0.144818	0.00231244	0.0176159	1.75409
ADGRL1	667.414	-0.487961	0.225774	0.00233092	0.0177445	1.75094
MMADHC	1567.02	0.30217	0.119323	0.00233186	0.0177445	1.75094
HMGB1	2339.36	0.294357	0.116733	0.00233665	0.0177712	1.75028
STAM-AS1	16.5787	1.01812	0.555024	0.00234603	0.0178232	1.74901
ZNF888	272.386	0.422573	0.186373	0.0023449	0.0178232	1.74901
PADI2	65.1908	-0.531688	0.254189	0.00234913	0.017837	1.74868
CORO1B	1182.62	-0.230738	0.085344	0.00235218	0.0178505	1.74835
TBPL1	231.256	0.409377	0.178374	0.00236508	0.0179387	1.74621
PTGER4	210.015	0.318507	0.12761	0.00237325	0.0179908	1.74495
THAP9-AS1	472.896	0.267207	0.102207	0.00237726	0.0180114	1.74445
SNHG16	6084.41	0.156372	0.053784	0.00238355	0.018043	1.74369
TMEM30A	4023.71	0.338052	0.136132	0.00238401	0.018043	1.74369
XRRA1	179.666	-0.352023	0.146171	0.00238589	0.0180474	1.74359
ATAD3B	622.36	0.242256	0.0907007	0.0023922	0.0180755	1.74291
SFT2D1	419.881	0.352795	0.146757	0.00239127	0.0180755	1.74291
CYB5D1	90.8598	0.464842	0.21161	0.00240437	0.0181577	1.74094
POMP	1119.41	0.303261	0.120771	0.00241572	0.0182336	1.73913
CNNM3	535.328	0.31105	0.124478	0.00241788	0.01824	1.73898
MCM2	3374.6	0.263253	0.100644	0.00242229	0.0182633	1.73842
FAM49A	64.889	-0.513195	0.242859	0.00242715	0.0182901	1.73778
PTBP3	1074.46	0.346803	0.143348	0.0024453	0.018417	1.73478
A2M	633.905	-0.325235	0.132525	0.00246295	0.0185399	1.73189
PTX3	259.895	0.35492	0.148424	0.00246667	0.0185578	1.73147
SNHG4	136.322	0.423655	0.188158	0.00247526	0.0186125	1.7302
MAST4	247.252	-0.377105	0.161514	0.00247697	0.0186153	1.73013
RBM23	927.555	-0.230946	0.0858777	0.00247964	0.0186253	1.7299
GNL3	2098.96	0.302275	0.119984	0.0024817	0.0186308	1.72977
SRPRA	3685.5	0.162439	0.0570946	0.00248661	0.0186375	1.72961
TXNRD2	284.125	-0.383847	0.164835	0.00248621	0.0186375	1.72961
VPS11	805.291	-0.242345	0.09159	0.00248621	0.0186375	1.72961
TFRC	9226.54	0.230866	0.0868151	0.00250095	0.018735	1.72735
DMD	220.829	-0.332705	0.136688	0.00250291	0.0187396	1.72724
VLDLR-AS1	63.4746	-0.606688	0.307461	0.00251292	0.0188045	1.72574
POLE2	110.251	0.466777	0.215102	0.00251714	0.0188159	1.72548
RAB26	31.1997	-0.676645	0.354089	0.0025167	0.0188159	1.72548
JHY	308.874	-0.271902	0.106733	0.00252161	0.0188291	1.72517
ZNF718	94.7938	0.480708	0.223955	0.00252146	0.0188291	1.72517
LZTS1	250.142	-0.420492	0.186367	0.00252349	0.0188331	1.72508
AL590004.3	31.4408	-0.644282	0.333506	0.00253754	0.0189047	1.72343
COQ9	1225.74	-0.302245	0.120739	0.00253494	0.0189047	1.72343
CTR9	756.33	0.198139	0.0714346	0.00253904	0.0189047	1.72343
HIVEP3	1240.88	-0.3048	0.122853	0.00253987	0.0189047	1.72343
SOX2	3355.47	-0.226703	0.0841746	0.00253744	0.0189047	1.72343
GLB1L	143.881	-0.475892	0.221969	0.00254564	0.0189376	1.72267
LSM3	895.499	0.316949	0.129374	0.00256012	0.0190352	1.72044
AC068831.8	110.804	0.457054	0.210063	0.00256203	0.0190392	1.72035
EPHA5	225.125	-0.303306	0.121072	0.00259793	0.0192957	1.71454
TPCN2	250.359	-0.31599	0.129081	0.00260106	0.0193087	1.71425
MIER3	497.548	0.311611	0.126004	0.00260356	0.019317	1.71406
HPSE	288.674	0.293381	0.116169	0.00260525	0.0193193	1.71401
DNALI1	21.7413	-0.872863	0.497596	0.0026114	0.0193546	1.71322
AC002401.4	124.412	0.467817	0.217792	0.00261621	0.01938	1.71265
DLX6-AS1	65.3263	-0.556958	0.277758	0.00262412	0.0193973	1.71226
DPY19L1	862.183	0.323066	0.133255	0.00262253	0.0193973	1.71226
PPCS	276.529	-0.319753	0.13235	0.00262055	0.0193973	1.71226
SMIM13	490.677	0.289543	0.11463	0.0026229	0.0193973	1.71226
SIRT5	153.359	-0.36937	0.158645	0.00262892	0.0194226	1.71169
ARL15	102.171	0.473587	0.221383	0.00263757	0.0194658	1.71073
HOXB7	381.514	-0.383758	0.166865	0.00263729	0.0194658	1.71073
SNAPC1	861.249	0.229391	0.0855932	0.00264261	0.0194927	1.71013
ITGB3BP	231.118	0.497411	0.237243	0.00264551	0.0195038	1.70988
CERS6	1035.48	0.32703	0.134313	0.0026487	0.019517	1.70959
ZMAT3	331.116	-0.341363	0.142283	0.00265081	0.0195222	1.70947
AC007114.1	33.2642	-0.685746	0.36634	0.00265279	0.0195266	1.70937
CNOT8	655.4	0.235855	0.0890295	0.00271215	0.0199256	1.70059
ERLEC1	1129.69	0.235557	0.0891618	0.0027101	0.0199256	1.70059
JARID2	1209.42	-0.249477	0.0976125	0.00271272	0.0199256	1.70059
KANSL1	1645.08	-0.259454	0.100494	0.00271253	0.0199256	1.70059
CASP2	2749.26	0.241422	0.0917607	0.00271972	0.0199666	1.6997
TCTE3	40.3499	0.725322	0.396953	0.00272329	0.0199823	1.69936
GEM	2514.86	0.201205	0.0736461	0.0027248	0.0199828	1.69934
SOCS5	1031.68	-0.294385	0.120023	0.00273496	0.0200468	1.69796
B4GALT4	384.493	0.283148	0.111909	0.00274199	0.0200773	1.6973
HIPK3	1338.26	0.211717	0.079351	0.00274185	0.0200773	1.6973
TLK2	1551.46	0.186049	0.0672261	0.0027445	0.0200851	1.69713
TUBA1A	5811.26	-0.308619	0.121215	0.00274637	0.0200882	1.69706
BACH1	719.272	0.257465	0.0995993	0.00276107	0.0201851	1.69497
CEP76	196.634	0.339683	0.143881	0.00276622	0.0202122	1.69439
KLHDC8B	157.134	-0.342157	0.144669	0.00277252	0.0202476	1.69363
HSP90AB1	34081.4	0.17566	0.064731	0.00277523	0.0202569	1.69343
GPR3	71.3307	0.589367	0.302476	0.00278715	0.0203332	1.69179
EOGT	204.555	0.320456	0.131998	0.00278997	0.0203411	1.69163
OTUB2	38.652	-0.609855	0.31682	0.00279114	0.0203411	1.69163
ZNF48	193.704	-0.347164	0.147712	0.00279981	0.0203936	1.69051
AC024075.2	72.704	-0.598179	0.31096	0.00281111	0.0204624	1.68904
NXT2	162.511	0.393908	0.174586	0.00281289	0.0204624	1.68904
RPL22L1	253.416	0.388491	0.17175	0.00281365	0.0204624	1.68904
EIF2S1	2145.04	0.180936	0.0653709	0.00281846	0.0204867	1.68853
FUT8	758.734	0.237154	0.0900707	0.00282047	0.0204906	1.68844
RP2	413.213	0.260024	0.101235	0.00283382	0.0205769	1.68662
GPR137C	35.9371	0.719234	0.393964	0.00283782	0.0205952	1.68623
PLAGL2	961.077	0.280213	0.112508	0.00286791	0.0208028	1.68188
COL1A2	15243.1	-0.313273	0.129308	0.00287345	0.0208213	1.68149
GAS2L3	660.336	0.297483	0.12037	0.00287233	0.0208213	1.68149
MSMO1	623.051	0.415698	0.188772	0.00287674	0.0208344	1.68122
AP3M1	1740.69	0.215446	0.0806343	0.00288095	0.0208432	1.68104
CACFD1	118.823	-0.395902	0.179788	0.00287973	0.0208432	1.68104
DPY19L2P1	38.4711	0.671872	0.361262	0.00290222	0.0209862	1.67807
PER2	342.366	-0.325265	0.136826	0.00290414	0.0209892	1.678
KRCC1	224.173	-0.37695	0.167555	0.00290655	0.0209958	1.67787
RRM2B	1034.2	0.327164	0.135817	0.00291098	0.0210169	1.67743
USP10	1679.87	0.196016	0.0719107	0.00291327	0.0210226	1.67731
MAP1A	5043.99	-0.375855	0.1655	0.00291508	0.0210247	1.67727
C1orf94	80.3808	-0.449215	0.211095	0.00291671	0.0210256	1.67725
EDIL3	886.048	-0.211578	0.0786665	0.00292139	0.0210485	1.67678
C1GALT1	349.755	0.397314	0.178632	0.00293118	0.0210828	1.67607
HAUS8	328.37	0.366683	0.160241	0.00293356	0.0210828	1.67607
LMO7	678.413	0.252837	0.0977857	0.0029337	0.0210828	1.67607
SLF1	234.19	0.493342	0.241169	0.00293179	0.0210828	1.67607
TCTN3	1043.3	0.172912	0.0624536	0.0029333	0.0210828	1.67607
ABCC3	3011.69	-0.272457	0.107411	0.00293977	0.0211155	1.6754
RBM10	1310.09	0.199683	0.0738364	0.00294615	0.0211505	1.67468
PIGT	2654.54	-0.224194	0.0809765	0.00295183	0.0211803	1.67407
SMARCAL1	482.391	-0.253178	0.0988998	0.00295637	0.021202	1.67362
DNAH1	76.7268	-0.489346	0.239371	0.00296337	0.0212313	1.67302
PCIF1	418.889	-0.273441	0.108977	0.0029635	0.0212313	1.67302
ME2	766.732	0.212388	0.079726	0.00296763	0.02125	1.67264
ACAT2	1560.93	0.299791	0.122892	0.00297754	0.021308	1.67146
CTSC	2943.01	0.235394	0.0912682	0.00297879	0.021308	1.67146
NAA50	2413.68	0.32322	0.134954	0.00298827	0.0213649	1.6703
CREB5	532.418	0.288553	0.116411	0.00300198	0.0214519	1.66853
ZCCHC4	335.533	0.252779	0.0982843	0.00300867	0.0214887	1.66779
PLCD4	76.7874	-0.454881	0.216484	0.00302055	0.0215626	1.6663
ARHGAP24	27.255	-0.691541	0.38554	0.00302248	0.0215653	1.66624
TMEM203	401.211	-0.321416	0.135777	0.00302443	0.0215682	1.66619
CHGB	57.3271	-0.532446	0.27041	0.00302947	0.0215931	1.66569
C12orf66	134.542	-0.354396	0.153801	0.00303308	0.0216078	1.66539
GOLGA7	732.398	0.272088	0.108609	0.00303742	0.0216277	1.66499
USP13	1007.1	0.206646	0.0778229	0.00303987	0.0216341	1.66486
FAM149B1	344.597	-0.280057	0.111184	0.00304381	0.0216511	1.66452
EMC3-AS1	208.011	0.369162	0.162492	0.00305078	0.0216896	1.66375
SLC2A1	4479.45	0.158355	0.0560983	0.0030549	0.0217079	1.66338
POLD1	584.252	0.327108	0.13788	0.00305751	0.0217153	1.66323
MYEF2	1458	0.259318	0.101695	0.00306463	0.0217548	1.66244
DACH1	185.221	-0.376046	0.166933	0.00306918	0.021776	1.66202
IGFBP3	199.712	-0.283854	0.115369	0.00307358	0.0217962	1.66162
TCEAL8	379.72	-0.320526	0.133839	0.00307812	0.0218173	1.6612
PRRG1	135.739	0.392079	0.176631	0.00308417	0.0218395	1.66076
TSN	1458.1	0.240699	0.0933598	0.00308438	0.0218395	1.66076
FGFR3	57.9739	0.553998	0.28621	0.00308726	0.0218416	1.66071
VPS9D1	164.8	-0.343761	0.148079	0.00308782	0.0218416	1.66071
BFSP1	68.1011	-0.512393	0.259244	0.00309552	0.0218851	1.65985
LTBP1	561.666	-0.251722	0.0989785	0.00310103	0.0219129	1.6593
HDAC5	896.887	-0.250519	0.0991708	0.00310394	0.0219224	1.65911
RTF1	2259.12	0.135684	0.0479364	0.00310592	0.0219253	1.65906
LINC01006	32.0541	-0.644561	0.353257	0.00311084	0.0219267	1.65903
MTMR2	1333.84	0.201291	0.0749533	0.00310963	0.0219267	1.65903
NOL3	363.692	-0.280646	0.114414	0.00310923	0.0219267	1.65903
PSME4	2803.33	0.271609	0.108659	0.0031247	0.0220133	1.65732
TAF1D	1360.98	0.289034	0.117721	0.00314661	0.0221564	1.6545
PRR11	2077.93	0.271447	0.108957	0.00316382	0.0222664	1.65235
CCDC138	180.888	0.507198	0.255361	0.00316548	0.0222669	1.65234
NAIF1	197.469	-0.32927	0.140452	0.00317886	0.0223497	1.65073
ZCWPW1	45.7752	-0.56813	0.299252	0.00318544	0.0223847	1.65005
ALG8	575.601	0.236779	0.091524	0.00318786	0.0223904	1.64994
RASGRP1	45.6552	-0.559276	0.292211	0.00319396	0.022422	1.64933
ACTR6	170.506	0.475885	0.233512	0.00319805	0.0224394	1.64899
THAP8	100.749	-0.476774	0.234353	0.00320094	0.0224484	1.64881
AC098934.1	16.6051	0.932435	0.556901	0.00320551	0.0224485	1.64881
RNF103	396.258	0.317095	0.133604	0.0032052	0.0224485	1.64881
SNN	368.327	-0.282439	0.116083	0.00320653	0.0224485	1.64881
WRN	437.533	0.319657	0.135191	0.00320739	0.0224485	1.64881
CYTOR	433.575	0.286276	0.117196	0.00321345	0.0224796	1.64821
TMEM70	709.891	0.314257	0.131877	0.00322363	0.0225396	1.64705
PPP2R5C	1642.54	0.172476	0.0628619	0.00324699	0.0226802	1.64435
TSPAN8	40.7768	-0.653933	0.366562	0.00324566	0.0226802	1.64435
TUBGCP4	1219.95	0.186772	0.069399	0.00325017	0.022691	1.64415
[truncated: 58,584 more rows]
