# Supplementary material for: Plasma membrane rather than endosomal Gq signaling drives transcriptional activity by the viral chemokine receptor US28 in glioblastoma
Source: bioRxiv. 2025 Jun 15:2025.06.12.659276. Preprint. [Version 1] doi: 10.1101/2025.06.12.659276 (PMC12259172; doi:10.1101/2025.06.12.659276)
Supplement: Supplement 4 [file media-4.xlsx]

## Sheet: US28-PDCT-Rluc vs Rluc
Gene	baseMean	log2FoldChange	lfcSE	pvalue	padj	-Log10P
CXCL8	8884.92	3.15316	0.119693	8.02201e-154	1.17434e-149	148.93
FST	269.091	3.13456	0.155095	6.95309e-92	5.08931e-88	87.2933
CXCL2	744.172	3.24221	0.166642	1.31227e-85	6.40342e-82	81.1936
TXNIP	2698.79	-1.33674	0.0712527	6.24835e-80	2.28674e-76	75.6408
RGS4	2222.77	1.2843	0.0739122	7.44283e-69	2.17911e-65	64.6617
NT5E	1548.18	1.29546	0.0746138	9.72128e-69	2.37183e-65	64.6249
GFAP	20977.2	-1.29218	0.0748405	5.42676e-68	1.13489e-64	63.945
RCAN1	3038.07	1.18459	0.0697547	9.68415e-66	1.77208e-62	61.7515
IL11	1135.07	1.97877	0.117167	1.85239e-65	3.01302e-62	61.521
RRM2	6220.94	0.828535	0.0502141	2.73798e-62	4.00812e-59	58.3971
FOSL1	2768.89	1.5711	0.100761	4.10374e-56	5.46133e-53	52.2627
CCND1	5329.1	1.6258	0.104383	5.75949e-56	6.84309e-53	52.1647
CXCL3	574.529	2.68691	0.172596	6.07693e-56	6.84309e-53	52.1647
MYC	2891.19	1.36979	0.0897306	7.80937e-54	8.16581e-51	50.088
PLK2	6500.02	0.895746	0.0603296	4.22651e-51	4.12479e-48	47.3846
NR1D1	3182.82	-1.29103	0.0910798	8.00375e-47	7.32293e-44	43.1353
TXNRD1	11973.4	0.541629	0.0385615	1.56979e-45	1.35177e-42	41.8691
GPNMB	1133.31	-1.19464	0.0862569	8.61756e-45	7.00847e-42	41.1544
IL6	1586.09	2.30557	0.169375	4.0203e-44	3.09754e-41	40.509
CPA4	790.168	1.09102	0.080561	5.03103e-43	3.68246e-40	39.4339
TRIP13	1002.05	0.866029	0.0648722	1.27027e-41	8.85498e-39	38.0528
ERRFI1	3167.86	0.664462	0.0504745	1.60201e-40	1.06599e-37	36.9722
TNFAIP3	1729.53	1.39747	0.107025	3.13862e-40	1.99766e-37	36.6995
CCN1	11899.2	1.09679	0.0873384	1.50198e-37	9.16144e-35	34.038
TMEM158	281.792	1.3903	0.112723	3.5211e-36	2.06182e-33	32.6858
LIF	829.728	1.55191	0.126945	1.15935e-35	6.52757e-33	32.1852
LBH	328.098	1.65958	0.138272	1.98679e-34	1.07721e-31	30.9677
NRG1	1312.16	0.793555	0.0668713	1.81706e-33	9.49996e-31	30.0223
ANLN	5032.07	0.764027	0.0645812	2.1091e-33	1.06466e-30	29.9728
EMP1	1292.79	0.91484	0.0774084	2.36077e-33	1.15198e-30	29.9386
H1-0	1674.08	-0.689569	0.0588124	6.04009e-33	2.85229e-30	29.5448
RND3	4383.13	0.853192	0.0736747	3.58337e-32	1.63928e-29	28.7853
SPRY4	472.38	1.353	0.118649	2.27404e-31	1.00878e-28	27.9962
GLDN	850.359	-1.76428	0.156678	1.21665e-30	5.23841e-28	27.2808
KIF23	2587.86	0.67867	0.0601156	1.46603e-30	6.13178e-28	27.2124
SERPINE1	13366.5	0.856348	0.0759599	1.53375e-30	6.23683e-28	27.205
LMNB1	2459.79	0.635208	0.0568121	5.63395e-30	2.22907e-27	26.6519
SERPINE2	2981.66	0.794245	0.071139	6.07602e-30	2.34071e-27	26.6307
BUB1	2395.48	0.645086	0.0580253	9.65775e-30	3.62512e-27	26.4407
LMCD1	476.641	-1.09809	0.0990253	1.05477e-29	3.86019e-27	26.4134
AMIGO2	401.242	1.06608	0.0965119	1.37487e-29	4.90896e-27	26.309
MANCR	396.479	1.26907	0.114799	1.41042e-29	4.916e-27	26.3084
NR4A2	183.326	2.09524	0.19172	5.32211e-29	1.81187e-26	25.7419
ETV5	965.162	0.98708	0.0903918	6.05378e-29	2.01412e-26	25.6959
SLFN5	2162.67	-1.15334	0.105682	7.21634e-29	2.34756e-26	25.6294
TRAF1	415.857	1.32326	0.121498	8.0667e-29	2.56714e-26	25.5906
HSPA5	18354.8	0.726921	0.0664895	8.40541e-29	2.61802e-26	25.582
LRP8	1439.37	0.84877	0.0782443	1.49339e-28	4.55453e-26	25.3416
CIART	311.262	-1.49886	0.141252	1.56206e-27	4.66674e-25	24.331
SHCBP1	2991.81	0.706368	0.0661804	1.94173e-27	5.685e-25	24.2453
RTL3	908.997	0.871726	0.0825909	3.29485e-27	9.45752e-25	24.0242
CKAP2L	1387.12	0.656931	0.0620406	3.97757e-27	1.11976e-24	23.9509
PRDM1	417.132	1.26739	0.120837	5.79773e-27	1.60138e-24	23.7955
SCUBE3	484.389	-1.59997	0.152742	7.0143e-27	1.90152e-24	23.7209
HLF	78.4175	-2.24306	0.215033	1.15862e-26	3.08384e-24	23.5109
EDN1	319.438	1.41076	0.136035	2.03697e-26	5.31495e-24	23.2745
STC2	710.806	0.959794	0.0924296	2.06949e-26	5.31495e-24	23.2745
TGM2	189.415	1.68939	0.16295	2.10853e-26	5.32186e-24	23.2739
ERCC6L	506.587	0.88655	0.0869643	1.70492e-25	4.23022e-23	22.3736
FANCI	2527.96	0.664312	0.0654107	2.22482e-25	5.42818e-23	22.2653
CDH13	1542.32	0.581005	0.0571578	4.0996e-25	9.83838e-23	22.0071
NCEH1	1655	0.777061	0.0774961	8.77248e-25	2.0713e-22	21.6838
NR4A1	200.786	1.60715	0.160734	9.07313e-25	2.10828e-22	21.6761
SHC4	179.417	1.48272	0.148762	1.33562e-24	3.05503e-22	21.515
COL13A1	121.149	1.75831	0.177807	3.14339e-24	7.0794e-22	21.15
SOD2	5299.52	0.669437	0.0678376	6.12611e-24	1.35879e-21	20.8668
EGR1	804.532	0.923673	0.0946781	1.21863e-23	2.66261e-21	20.5747
UAP1	2391.12	0.76586	0.0783125	1.23871e-23	2.6667e-21	20.574
HBEGF	692.997	1.02342	0.105825	3.21528e-23	6.82151e-21	20.1661
CDC6	1615.36	0.717729	0.0741095	3.34318e-23	6.99155e-21	20.1554
CLIP3	997.151	-0.882985	0.0916382	4.33642e-23	8.94097e-21	20.0486
SOX9	3698.83	-0.54501	0.0567357	1.05056e-22	2.13599e-20	19.6704
ETS2	2721.79	0.695514	0.0731492	2.02691e-22	4.06464e-20	19.391
ZFP36L1	2751.5	0.720726	0.0767226	4.93825e-22	9.76906e-20	19.0101
ZWILCH	1383.02	0.777666	0.0824207	6.73996e-22	1.31555e-19	18.8809
CCDC113	687.368	-0.879601	0.0941581	7.36825e-22	1.41926e-19	18.8479
F3	376.309	1.1639	0.126709	2.75773e-21	5.24291e-19	18.2804
MAFF	432.993	1.18647	0.129363	3.12987e-21	5.87412e-19	18.2311
VLDLR	3345.3	-0.612177	0.0665556	4.16554e-21	7.71891e-19	18.1124
FSTL1	5963.36	0.463053	0.0506592	1.23453e-20	2.25903e-18	17.6461
CENPN	640.081	0.723753	0.0799584	1.33571e-20	2.41401e-18	17.6173
CAV1	9197.37	0.62618	0.0693228	1.44605e-20	2.58156e-18	17.5881
RRM1	2214.41	0.547671	0.0603925	1.5246e-20	2.68898e-18	17.5704
TMEM97	988.588	0.821735	0.0914132	1.76624e-20	3.04602e-18	17.5163
WDR76	1362.56	0.579741	0.0640872	1.76864e-20	3.04602e-18	17.5163
LSAMP	214.008	-1.26388	0.141187	2.55261e-20	4.34508e-18	17.362
NBR1	3438.15	-0.486354	0.0539838	3.59071e-20	6.04188e-18	17.2188
ORC6	1310.93	0.770446	0.0863178	3.9215e-20	6.52351e-18	17.1855
STC1	2198.03	0.53436	0.0602321	8.10822e-20	1.33367e-17	16.875
TCF19	1666.5	0.649755	0.0734988	1.28444e-19	2.08921e-17	16.68
GPRC5B	542.878	-0.850654	0.0966794	1.3353e-19	2.14808e-17	16.6679
CD274	524.096	0.909221	0.10367	1.35557e-19	2.15698e-17	16.6662
SLC20A1	4249.63	0.372082	0.0418225	1.7404e-19	2.73953e-17	16.5623
CEBPA	183.419	-1.35669	0.156241	2.04687e-19	3.18768e-17	16.4965
CCN2	8128.68	0.626847	0.0715239	2.33804e-19	3.60279e-17	16.4434
PLAU	7122.33	0.788178	0.0904608	2.76443e-19	4.21547e-17	16.3752
HSPD1	10873.2	0.622059	0.0712476	2.83067e-19	4.27198e-17	16.3694
KLF6	2089.73	0.608185	0.0698584	7.21195e-19	1.0773e-16	15.9677
PAICS	12850.2	0.544263	0.0629243	7.66929e-19	1.13405e-16	15.9454
MELK	1834.42	0.644206	0.074985	8.91787e-19	1.30549e-16	15.8842
CCL2	520.088	1.29522	0.151929	9.0209e-19	1.30749e-16	15.8836
NCL	14561.2	0.399569	0.0462349	1.25474e-18	1.8008e-16	15.7445
PPIF	3011.36	0.803682	0.0945672	1.3065e-18	1.85687e-16	15.7312
SLCO4A1	285.038	1.0139	0.119307	1.37997e-18	1.94244e-16	15.7117
GSN	2375.04	-0.584895	0.0687392	1.67658e-18	2.33748e-16	15.6313
HMGA1	3735.72	0.784571	0.0922228	1.70178e-18	2.35022e-16	15.6289
DBP	153.299	-1.47783	0.175307	1.82787e-18	2.50077e-16	15.6019
ATAD2	3947.63	0.573187	0.0674783	2.43986e-18	3.30715e-16	15.4805
HSP90AA1	38717.2	0.446819	0.0522662	2.56338e-18	3.44269e-16	15.4631
CHAF1A	1410.31	0.614833	0.0727937	2.75567e-18	3.6673e-16	15.4357
PLEKHG1	2880.13	-0.66303	0.0786413	3.07276e-18	4.05245e-16	15.3923
GINS1	623.125	0.752695	0.0893947	3.314e-18	4.33157e-16	15.3634
HJURP	1351.5	0.600535	0.0715329	4.08986e-18	5.29837e-16	15.2759
CDCA5	1380.95	0.712472	0.0850899	4.99476e-18	6.41389e-16	15.1929
DEPDC1B	409.987	0.939367	0.113755	1.05228e-17	1.33951e-15	14.8731
SELENOP	112.935	-1.6153	0.196279	1.18761e-17	1.49874e-15	14.8243
NCAPG2	3551.44	0.608716	0.0736392	2.12315e-17	2.65648e-15	14.5757
SDC4	1912.37	0.508782	0.0618161	2.8108e-17	3.48706e-15	14.4575
INHBA	359.021	1.05989	0.130655	3.43549e-17	4.22623e-15	14.374
KIFC1	1276.61	0.588262	0.0725552	5.35436e-17	6.53187e-15	14.185
SPDL1	1757.53	0.741613	0.0920175	6.0476e-17	7.3166e-15	14.1357
RAD54L	744.329	0.656883	0.0816403	7.75192e-17	9.30167e-15	14.0314
PDZRN3	772.645	-0.733948	0.0913876	9.74838e-17	1.16022e-14	13.9355
DHX15	3588.71	0.36083	0.0448438	1.78176e-16	2.10348e-14	13.6771
INSIG1	4535	0.42137	0.0524321	1.86938e-16	2.18927e-14	13.6597
CCNA2	1038.1	0.651004	0.081752	1.90772e-16	2.21644e-14	13.6543
NUP107	1002.58	0.544468	0.0685923	2.70118e-16	3.11359e-14	13.5067
COL14A1	2965.76	-1.00875	0.128585	3.32776e-16	3.80587e-14	13.4195
DUSP5	381.658	0.979398	0.125383	3.68874e-16	4.18601e-14	13.3782
GALNT17	957.745	-0.943641	0.120091	3.92621e-16	4.42121e-14	13.3545
DUSP1	1130.95	0.970018	0.124827	4.62919e-16	5.17303e-14	13.2863
SLC38A3	182.171	-1.07768	0.13853	4.87451e-16	5.40591e-14	13.2671
ETV4	141.528	1.41931	0.183149	5.32181e-16	5.85759e-14	13.2323
CDV3	3887.02	0.534744	0.0683156	5.92844e-16	6.4766e-14	13.1887
MASTL	746.372	0.663423	0.0850701	6.45663e-16	7.00138e-14	13.1548
LRP12	1719.97	0.57461	0.0739404	1.00855e-15	1.0856e-13	12.9643
PRKD1	536.949	-0.705922	0.091991	1.34254e-15	1.43456e-13	12.8433
HMOX1	722.468	-0.935835	0.122206	1.38604e-15	1.4703e-13	12.8326
NUF2	665.703	0.893774	0.117449	2.06422e-15	2.17396e-13	12.6627
E2F1	1207.26	0.613165	0.0798698	2.13723e-15	2.21893e-13	12.6539
PRKAG2	1326.53	0.566501	0.0739927	2.13594e-15	2.21893e-13	12.6539
EXT1	1056.57	0.523665	0.0678821	2.37121e-15	2.44451e-13	12.6118
IPO5	3932.99	0.461851	0.0594739	2.58763e-15	2.64897e-13	12.5769
MCM3	3651.25	0.449904	0.0588695	3.07054e-15	3.12151e-13	12.5056
CLSPN	1793.97	0.666524	0.0879555	3.52263e-15	3.5564e-13	12.449
FGF5	295.33	0.837614	0.111259	4.14835e-15	4.15943e-13	12.381
MEST	1318.56	0.792046	0.105411	4.33537e-15	4.31738e-13	12.3648
TRPM3	151.322	-1.23077	0.16463	4.49775e-15	4.44882e-13	12.3518
SNHG3	856.002	0.663895	0.0881295	4.61014e-15	4.52938e-13	12.344
CD3EAP	826.118	0.792527	0.105879	4.9605e-15	4.84112e-13	12.3151
HMGA2	461.765	0.893177	0.119537	5.46175e-15	5.29501e-13	12.2761
ZC3H12A	275.732	0.893961	0.119471	5.53368e-15	5.32944e-13	12.2733
BAIAP2	698.832	-0.582866	0.0768883	5.58621e-15	5.34487e-13	12.2721
TP53	3670.25	-0.378673	0.0497086	5.67823e-15	5.39763e-13	12.2678
TCP11L2	226.455	-0.981415	0.13153	6.2078e-15	5.86297e-13	12.2319
NFKB1	1031	0.545703	0.0724575	6.70496e-15	6.29191e-13	12.2012
BUB1B	1299.51	0.498357	0.0661686	7.6342e-15	7.08791e-13	12.1495
PSAT1	1119.13	0.726217	0.0973816	7.65004e-15	7.08791e-13	12.1495
CDK2	1319.65	0.615539	0.0820517	8.48457e-15	7.81168e-13	12.1073
PLK4	558.344	0.81447	0.109741	9.49469e-15	8.68705e-13	12.0611
SLC1A3	1371.69	0.508533	0.0679233	9.79625e-15	8.90728e-13	12.0503
TGFA	1880.54	0.508054	0.0674633	9.89578e-15	8.94225e-13	12.0486
CCDC174	424.237	-0.764332	0.103871	1.12278e-14	1.00837e-12	11.9964
LRATD2	1341.54	0.842446	0.114134	1.16043e-14	1.03582e-12	11.9847
NOLC1	3190.22	0.482438	0.0646007	1.26838e-14	1.12532e-12	11.9487
ADAMTS1	341.536	0.984592	0.133972	1.27983e-14	1.12864e-12	11.9474
TUBB	33130.5	0.441595	0.0589192	1.36426e-14	1.19589e-12	11.9223
BHLHE41	1092.72	-0.792688	0.107651	1.45356e-14	1.26658e-12	11.8974
DDIAS	485.87	1.08234	0.147914	1.62724e-14	1.40954e-12	11.8509
TGFB2	1194.5	0.669468	0.091038	1.66534e-14	1.43405e-12	11.8434
CTPS1	2180.92	0.59557	0.0805348	1.67785e-14	1.43638e-12	11.8427
SMOX	1103.55	0.651678	0.0885631	1.82621e-14	1.55429e-12	11.8085
IRX1	956.676	-0.451153	0.0608191	2.11408e-14	1.7889e-12	11.7474
PTX3	259.895	1.03412	0.142204	2.14507e-14	1.80386e-12	11.7438
SLC2A12	411.892	-0.805362	0.110614	2.15641e-14	1.80386e-12	11.7438
MTHFD2	1890.32	0.714239	0.0977693	2.57488e-14	2.14169e-12	11.6692
PBK	765.191	0.791073	0.108176	2.81498e-14	2.32257e-12	11.634
WASHC2A	785.589	-0.590437	0.0806355	2.82409e-14	2.32257e-12	11.634
MAMDC2	549.795	0.633461	0.0868768	2.95495e-14	2.41662e-12	11.6168
MAP2K3	1472.48	0.721695	0.0991688	3.81973e-14	3.1065e-12	11.5077
NAV3	495.6	0.719754	0.0996535	4.31818e-14	3.49248e-12	11.4569
MCM4	7082.74	0.465768	0.0639651	4.75563e-14	3.82515e-12	11.4174
MR1	310.898	-0.847673	0.118184	5.32851e-14	4.26252e-12	11.3703
NR4A3	52.7693	2.07413	0.290528	6.64771e-14	5.2889e-12	11.2766
IVNS1ABP	1161.02	0.507283	0.0705683	7.05297e-14	5.581e-12	11.2533
DIAPH3	809.372	0.77504	0.108957	7.8194e-14	6.15421e-12	11.2108
DKC1	2159.74	0.611625	0.0853378	8.52133e-14	6.67079e-12	11.1758
CNR1	2924.43	-0.722759	0.101414	9.28619e-14	7.23088e-12	11.1408
CDCA8	1383.27	0.657677	0.0921622	9.63508e-14	7.46285e-12	11.1271
LIMCH1	3509.11	-0.399667	0.0550869	9.73341e-14	7.49934e-12	11.125
BTBD3	2428.58	-0.51996	0.0724486	9.85165e-14	7.53537e-12	11.1229
NUAK2	826.615	0.835982	0.117872	9.88313e-14	7.53537e-12	11.1229
BCAR3	909.24	0.68667	0.0968527	1.1394e-13	8.64232e-12	11.0634
HNRNPA1	6640.72	0.61819	0.0871751	1.44921e-13	1.09355e-11	10.9612
RARA	1017.99	-0.581384	0.0819907	1.58989e-13	1.19356e-11	10.9232
PHLDB2	580.121	0.719127	0.102024	1.63592e-13	1.22185e-11	10.913
TMPO	2340.89	0.540715	0.0764983	2.06528e-13	1.5347e-11	10.814
PDGFRA	1666.81	-0.718885	0.102492	2.08225e-13	1.5395e-11	10.8126
PSAP	32809	-0.515592	0.0729508	2.11741e-13	1.55762e-11	10.8075
NUDT4	1204.72	-0.84631	0.121162	2.14118e-13	1.56724e-11	10.8049
GADD45A	1516.76	0.797857	0.114465	2.4639e-13	1.79448e-11	10.7461
PMAIP1	984.989	0.802058	0.115028	2.51642e-13	1.82366e-11	10.7391
BMF	60.9887	-1.77647	0.256749	2.66384e-13	1.92098e-11	10.7165
DONSON	558.548	0.696445	0.0998289	2.89584e-13	2.07805e-11	10.6823
NDC1	1241.21	0.693323	0.0996402	3.24169e-13	2.31488e-11	10.6355
CD70	2899.82	0.719787	0.103078	3.63221e-13	2.58116e-11	10.5882
HSP90B1	13219.7	0.48239	0.0687261	4.16629e-13	2.94639e-11	10.5307
NCAPH	1119.97	0.550843	0.079324	4.75479e-13	3.34641e-11	10.4754
AC022034.1	462.518	-1.11746	0.164231	6.24255e-13	4.36728e-11	10.3598
VEGFC	649.571	0.839426	0.122787	6.26496e-13	4.36728e-11	10.3598
KLHL24	806.806	-0.810205	0.118101	6.6361e-13	4.60407e-11	10.3369
SPAG5	2720.68	0.554526	0.0807474	7.39917e-13	5.10926e-11	10.2916
DUSP6	149.772	1.34515	0.198506	7.58641e-13	5.21396e-11	10.2828
MAF	384.148	-1.01444	0.149627	7.62573e-13	5.2165e-11	10.2826
IER2	1429.15	0.532891	0.0772924	7.70584e-13	5.24678e-11	10.2801
RCAN2	205.13	-0.887995	0.130425	7.79731e-13	5.28448e-11	10.277
TEF	387.126	-0.811363	0.119152	7.99098e-13	5.39078e-11	10.2683
RACGAP1	1882.64	0.44928	0.0651007	8.36144e-13	5.61482e-11	10.2507
ADAMTS6	227.423	0.991613	0.146245	8.4241e-13	5.63107e-11	10.2494
ID2	1682.83	-0.905155	0.133543	8.54459e-13	5.68565e-11	10.2452
EFHD2	2550.47	0.515915	0.0755804	1.21424e-12	8.04308e-11	10.0946
TLR4	1420.05	0.695737	0.102853	1.25752e-12	8.29224e-11	10.0813
KIF26B	168.183	-1.23609	0.184622	1.38977e-12	9.12328e-11	10.0398
PRR5L	537.347	0.729461	0.108427	1.52715e-12	9.98033e-11	10.0009
STAT1	12552.5	-0.477067	0.0697959	1.61035e-12	1.04773e-10	9.97975
PTHLH	889.626	0.822654	0.123297	1.83948e-12	1.19151e-10	9.9239
MYBL2	1277.72	0.639943	0.0946689	2.10724e-12	1.35894e-10	9.8668
SH3BP5	540.63	-0.510966	0.0761098	2.26088e-12	1.45163e-10	9.83815
PPFIBP2	86.0975	-1.37035	0.207288	2.38223e-12	1.52286e-10	9.81734
KPNB1	16259.7	0.34668	0.0508419	2.42506e-12	1.5435e-10	9.81149
FUS	5019.59	0.439624	0.0650329	2.53248e-12	1.60489e-10	9.79456
SLC1A5	3257.85	0.530977	0.0787967	2.57032e-12	1.62185e-10	9.78999
TRIM22	1706.83	-0.641646	0.0969762	2.77115e-12	1.74107e-10	9.75918
PDP1	3360.38	0.471985	0.0701717	2.94576e-12	1.84286e-10	9.73451
TNFSF4	62.8154	1.51257	0.230257	3.10312e-12	1.93305e-10	9.71376
MIR4435-2HG	973.312	0.53662	0.0808013	3.17712e-12	1.97075e-10	9.70537
CORO1C	5599.64	0.356456	0.0526766	3.426e-12	2.11617e-10	9.67445
POLA1	1490.99	0.478738	0.0717823	3.59189e-12	2.20931e-10	9.65574
TFDP1	2308.69	0.484064	0.072773	4.03577e-12	2.47195e-10	9.60696
CCNB1	3049.13	0.624875	0.0944291	4.19386e-12	2.55808e-10	9.59209
S1PR1	1019.28	0.689106	0.104789	4.55555e-12	2.76716e-10	9.55797
CHAF1B	803.271	0.535209	0.0814459	4.63392e-12	2.80314e-10	9.55236
TYMS	6293.44	0.611649	0.092499	4.93244e-12	2.97144e-10	9.52703
NGFR	43.4273	-1.94586	0.298812	5.34786e-12	3.2085e-10	9.4937
CDCA2	1075.14	0.509878	0.077661	5.65248e-12	3.37741e-10	9.47142
SCG5	24.9797	2.74173	0.420704	5.73921e-12	3.4153e-10	9.46657
EXO1	597.077	0.561017	0.0854007	5.93393e-12	3.50269e-10	9.4556
MCM7	5758.4	0.584004	0.0889084	5.93373e-12	3.50269e-10	9.4556
CHEK1	1122	0.535173	0.0813105	6.08903e-12	3.57981e-10	9.44614
WNT5B	190.295	0.948941	0.146482	6.351e-12	3.71889e-10	9.42959
CP	553.834	-1.01841	0.157591	6.50096e-12	3.79153e-10	9.42118
HNRNPAB	4498.76	0.533555	0.0809835	6.73161e-12	3.91048e-10	9.40777
MAPRE1	3246.56	0.33239	0.0498359	7.02472e-12	4.06462e-10	9.39098
HERPUD1	1518.16	0.703884	0.108862	9.90464e-12	5.70524e-10	9.24373
LDLRAD4	209.438	-1.07603	0.168607	9.93808e-12	5.70524e-10	9.24373
CDC25A	581.003	0.651234	0.10076	1.00769e-11	5.76234e-10	9.2394
CCN3	113.524	-1.12467	0.175795	1.06955e-11	6.07194e-10	9.21667
WDR60	526.618	-0.520725	0.0801764	1.07013e-11	6.07194e-10	9.21667
CEMIP	60.0148	2.03722	0.319729	1.12381e-11	6.35193e-10	9.19709
S1PR3	596.651	0.672725	0.104558	1.17607e-11	6.62175e-10	9.17903
ATP1B3	2436.91	0.607562	0.0935079	1.19011e-11	6.67511e-10	9.17554
SNHG16	6084.41	0.361807	0.0547395	1.25416e-11	7.00748e-10	9.15444
CENPO	1271.19	0.526186	0.080897	1.29869e-11	7.22871e-10	9.14094
CENPI	652.615	0.746871	0.116817	1.33489e-11	7.40205e-10	9.13065
ABHD4	617.877	-0.535034	0.0830547	1.38026e-11	7.62479e-10	9.11777
HNRNPH3	2527.43	0.535717	0.0831618	1.54653e-11	8.51116e-10	9.07001
SDC1	4624.82	0.522155	0.0808124	1.68448e-11	9.23564e-10	9.03453
GRAMD2B	587.376	0.579949	0.090637	1.75969e-11	9.61199e-10	9.01719
MCC	4008.48	-0.83226	0.131455	1.79754e-11	9.74602e-10	9.01117
ZNF425	147.314	-1.18909	0.189347	1.79375e-11	9.74602e-10	9.01117
ITGB4	5304.85	-1.03824	0.165141	1.80474e-11	9.74894e-10	9.01104
LYAR	588.395	0.626722	0.0982732	1.86647e-11	1.00453e-09	8.99804
ECT2	2617.35	0.692471	0.109102	1.88583e-11	1.01124e-09	8.99515
MCM6	2151.06	0.407927	0.0630903	2.04359e-11	1.09183e-09	8.96184
TOM1	361.852	-0.654781	0.103351	2.18503e-11	1.16315e-09	8.93436
CTSC	2943.01	0.586476	0.0925674	2.36058e-11	1.25205e-09	8.90238
TACR1	437.13	-0.656887	0.103955	2.53758e-11	1.34107e-09	8.87255
MCM8	325.118	0.643901	0.101873	2.70513e-11	1.42447e-09	8.84635
CDC45	462.526	0.717816	0.114368	2.87642e-11	1.50924e-09	8.82124
UBASH3B	848.429	0.615544	0.0976826	2.97135e-11	1.55348e-09	8.80869
C19orf48	853.654	0.722607	0.115846	3.52643e-11	1.83713e-09	8.73586
KIF15	674.472	0.528427	0.0842801	4.36867e-11	2.26784e-09	8.64439
C19orf54	247.504	-0.736786	0.118597	4.42016e-11	2.28646e-09	8.64084
NUP50	1343.33	0.427837	0.0674661	4.83489e-11	2.49218e-09	8.60342
JPT2	1510.84	0.43022	0.0682498	4.90922e-11	2.52162e-09	8.59832
RAB11FIP4	185.979	-0.923981	0.14995	5.05105e-11	2.5854e-09	8.58747
SAMD11	584.08	-0.762189	0.123476	5.6267e-11	2.87001e-09	8.54212
CLBA1	173.492	-0.877618	0.142831	5.79419e-11	2.94518e-09	8.53089
EPHA2	6575.22	0.718259	0.118495	5.89298e-11	2.98503e-09	8.52505
ARHGEF37	257.614	-0.658256	0.106746	6.01243e-11	3.03503e-09	8.51784
RFC4	967.329	0.657134	0.106345	6.14369e-11	3.09064e-09	8.50995
ARSJ	1455.21	0.356998	0.0564094	6.27005e-11	3.1434e-09	8.5026
HS1BP3	610.95	-0.642063	0.104217	6.90231e-11	3.44856e-09	8.46236
GASK1B	337.512	-1.0231	0.167768	7.03846e-11	3.50463e-09	8.45536
DTNA	694.349	-0.556844	0.08984	7.11228e-11	3.52938e-09	8.4523
ANKRD1	376.302	0.7374	0.120276	7.30825e-11	3.61437e-09	8.44197
SH2B3	1105.13	0.764712	0.124884	7.46466e-11	3.6793e-09	8.43424
ABI3BP	1769.76	-0.499175	0.0805376	7.68223e-11	3.77383e-09	8.42322
OSBPL3	1181.14	0.532989	0.0862301	8.39816e-11	4.11173e-09	8.38598
RCC1	1928.74	0.480222	0.0774105	8.61597e-11	4.20431e-09	8.37631
PARP9	3665.7	-0.400477	0.064134	8.6994e-11	4.23091e-09	8.37357
JUNB	1195.03	0.669763	0.10966	8.76757e-11	4.24995e-09	8.37162
FBXW4	463.178	-0.612585	0.0996873	9.02614e-11	4.36085e-09	8.36043
RBBP8	1341.35	0.462597	0.0746117	9.58798e-11	4.61705e-09	8.33564
KNSTRN	986.196	0.591053	0.0963305	9.67732e-11	4.6448e-09	8.33303
TSPYL4	554.755	-0.546944	0.0889942	1.0012e-10	4.78971e-09	8.31969
WDHD1	649.231	0.615946	0.100779	1.00771e-10	4.80515e-09	8.31829
SP110	1526.34	-0.521317	0.0850459	1.01778e-10	4.83745e-09	8.31538
MCM10	630.265	0.612526	0.100134	1.02911e-10	4.87546e-09	8.31198
PCSK1	155.352	-0.920642	0.152339	1.05504e-10	4.98218e-09	8.30258
JUN	6461.51	0.472353	0.076507	1.05963e-10	4.98778e-09	8.30209
GRK3	390.315	-0.680973	0.112266	1.07366e-10	5.0376e-09	8.29778
TTF2	2504.5	0.417187	0.066747	1.23951e-10	5.79717e-09	8.23678
FANCA	620.384	0.747047	0.123023	1.26066e-10	5.87266e-09	8.23116
SQSTM1	21692.5	-0.483233	0.0788065	1.26367e-10	5.87266e-09	8.23116
ACTN1	7784.74	0.366384	0.059066	1.3483e-10	6.24612e-09	8.20439
MYBL1	1311.04	0.585688	0.0972888	1.77781e-10	8.20989e-09	8.08566
POLE3	1616.1	0.42156	0.0689834	1.79323e-10	8.25508e-09	8.08328
SKA3	521.481	0.804374	0.134352	1.80846e-10	8.29909e-09	8.08097
PRSS35	3050.44	-0.505895	0.0834195	1.85627e-10	8.49186e-09	8.071
ANP32B	1967.64	0.614263	0.102105	1.89811e-10	8.65619e-09	8.06267
SQLE	1367.15	0.417294	0.0682143	2.15453e-10	9.79507e-09	8.00899
DBF4	643.493	0.751439	0.127001	2.23281e-10	1.01078e-08	7.99535
MAML2	1353.93	-0.400556	0.0661555	2.23712e-10	1.01078e-08	7.99535
PER3	760.766	-0.596835	0.0994393	2.27154e-10	1.02317e-08	7.99005
NABP1	737.547	0.613728	0.102731	2.36113e-10	1.06026e-08	7.97459
DDAH1	2171.28	0.671275	0.112692	2.49684e-10	1.11778e-08	7.95164
NDRG4	483.299	-0.607797	0.102262	2.61564e-10	1.16739e-08	7.93278
XKR4	692.834	-0.926956	0.156453	2.69185e-10	1.19775e-08	7.92163
NEFL	318.667	-0.678697	0.114937	2.75766e-10	1.22332e-08	7.91246
SSR3	3135.12	0.577446	0.0969717	2.99487e-10	1.32453e-08	7.87794
BST2	477.748	-0.780797	0.132615	3.18949e-10	1.40635e-08	7.85191
LINC00707	396.866	0.809086	0.13832	3.71458e-10	1.63296e-08	7.78702
PDIA4	16559.9	0.437286	0.0728396	3.7448e-10	1.64132e-08	7.78481
TRIM9	311.972	-0.838196	0.143501	3.77228e-10	1.64843e-08	7.78293
MTHFD1L	1011.71	0.44928	0.0751907	3.83311e-10	1.67003e-08	7.77728
ESCO2	363.948	0.783311	0.133649	3.8928e-10	1.691e-08	7.77186
ALDH1A3	1702.97	0.36283	0.0598972	3.94202e-10	1.70732e-08	7.76769
PCDH10	418.746	-0.65212	0.111396	3.97402e-10	1.7161e-08	7.76546
EXOC4	2443.65	-0.316165	0.0519713	4.19542e-10	1.80638e-08	7.74319
SOX13	1171.77	-0.687268	0.117813	4.38356e-10	1.88185e-08	7.72542
NASP	2997.48	0.433488	0.0727968	4.44188e-10	1.90131e-08	7.72095
F2R	1969.26	0.348291	0.0579073	4.73174e-10	2.01947e-08	7.69476
GINS4	549.158	0.680002	0.116184	4.96175e-10	2.11148e-08	7.67541
FEN1	1474.83	0.614548	0.104899	4.98036e-10	2.11326e-08	7.67505
CEP55	1829.36	0.569039	0.0969645	5.2271e-10	2.21155e-08	7.6553
LOXL4	417.74	-0.602178	0.103784	6.12475e-10	2.58387e-08	7.58773
CHST1	617.845	-0.564684	0.0969072	6.2569e-10	2.63203e-08	7.57971
VWA5A	90.8093	-1.03533	0.180452	6.36409e-10	2.66945e-08	7.57358
RSAD2	1054.52	-0.761745	0.132918	6.55507e-10	2.7417e-08	7.56198
MEF2C	648.491	-0.623306	0.107333	6.75509e-10	2.81731e-08	7.55016
CAPN5	757.241	-0.540695	0.0939475	6.78774e-10	2.82289e-08	7.54931
IER5	562.632	0.552643	0.0948589	7.02297e-10	2.90422e-08	7.53697
KDM4C	694.388	-0.430725	0.073172	7.01747e-10	2.90422e-08	7.53697
CSRNP3	53.3171	-1.56463	0.274944	7.06294e-10	2.91252e-08	7.53573
DPYD	1633.47	-0.373344	0.0628907	7.44677e-10	3.06217e-08	7.51397
CTNNAL1	1597.97	0.535429	0.092173	7.76619e-10	3.18251e-08	7.49723
IL1A	44.4566	1.9589	0.344728	7.7829e-10	3.18251e-08	7.49723
CENPA	554.731	0.683831	0.119079	8.9008e-10	3.62949e-08	7.44015
FLI1	443.37	0.552281	0.095863	9.80398e-10	3.98668e-08	7.39939
LINC00511	1458.95	-0.449584	0.0772981	9.91401e-10	4.00915e-08	7.39695
SPATA20	752.412	-0.531797	0.0916217	9.89264e-10	4.00915e-08	7.39695
NCAPD3	1732.33	0.523718	0.0906053	1.01046e-09	4.07497e-08	7.38988
RFC3	537.127	0.548419	0.0955398	1.04466e-09	4.20129e-08	7.37662
HMGCL	479.721	-0.701408	0.122852	1.05164e-09	4.2178e-08	7.37491
SPAG17	759.146	-0.552397	0.096027	1.09557e-09	4.38196e-08	7.35833
CCNF	665.65	0.536136	0.0934077	1.13408e-09	4.52365e-08	7.34451
TPM4	14117.8	0.27785	0.0466535	1.18492e-09	4.71359e-08	7.32665
BRIX1	944.997	0.633554	0.111293	1.2061e-09	4.78484e-08	7.32013
CSE1L	3671.84	0.578828	0.100181	1.25266e-09	4.95615e-08	7.30486
SEH1L	1068.67	0.448868	0.0773931	1.31389e-09	5.18437e-08	7.2853
DLGAP5	1093.02	0.519553	0.0905207	1.36444e-09	5.36938e-08	7.27008
DTL	1148.16	0.418098	0.0724123	1.3833e-09	5.42898e-08	7.26528
ALCAM	5679.56	0.342204	0.0595443	1.40945e-09	5.51681e-08	7.25831
NEXN	557.749	0.530838	0.0928542	1.42262e-09	5.55354e-08	7.25543
RASD1	53.2425	1.35169	0.242024	1.49192e-09	5.80856e-08	7.23593
KIF20A	2013.34	0.443905	0.077498	1.5041e-09	5.84044e-08	7.23355
RPRM	30.7788	-1.81745	0.327731	1.55781e-09	6.033e-08	7.21947
TUBB6	3322.83	0.478996	0.0835723	1.61384e-09	6.2335e-08	7.20527
PPAT	1598	0.556498	0.0979734	1.65213e-09	6.36461e-08	7.19623
EZH2	2268.17	0.385685	0.066745	1.67145e-09	6.42214e-08	7.19232
RAB3IL1	110.976	-0.983781	0.176746	1.68757e-09	6.46711e-08	7.18929
COG4	1679.69	-0.398729	0.0693559	1.75944e-09	6.72493e-08	7.17231
DPH2	690.743	0.511617	0.089985	1.76838e-09	6.74147e-08	7.17125
ZDHHC24	426.596	-0.534663	0.094666	1.81389e-09	6.89704e-08	7.16134
UAP1L1	567.498	-0.756336	0.135441	1.84287e-09	6.98905e-08	7.15558
PSMD11	5029.17	0.261266	0.0444927	1.88035e-09	7.11279e-08	7.14796
ELF1	837.306	-0.424	0.0740639	1.94995e-09	7.35113e-08	7.13365
GBA	1030.48	-0.426209	0.0744427	1.95843e-09	7.35113e-08	7.13365
SLC12A7	77.6705	1.62785	0.295414	1.95669e-09	7.35113e-08	7.13365
MSH2	1193.29	0.519175	0.0915918	1.97776e-09	7.40473e-08	7.13049
GRN	3336.92	-0.484345	0.0853741	2.02064e-09	7.54595e-08	7.12229
ZNF862	280.391	-0.735994	0.132016	2.12595e-09	7.91901e-08	7.10133
PAK6	96.0958	-0.99485	0.180348	2.15941e-09	8.02326e-08	7.09565
SYTL5	989.648	0.55344	0.0981955	2.19749e-09	8.14405e-08	7.08916
PCLAF	221.245	0.853675	0.154098	2.26861e-09	8.38641e-08	7.07642
HYOU1	6889.47	0.597073	0.1066	2.33642e-09	8.61533e-08	7.06473
AURKA	3014.66	0.49698	0.0883371	2.41456e-09	8.88109e-08	7.05153
HNRNPR	4519.24	0.304896	0.0529452	2.5419e-09	9.32604e-08	7.0303
CAMKK1	198.946	-0.79895	0.144802	2.55123e-09	9.33685e-08	7.0298
CTSD	3796.08	-0.447322	0.0790844	2.60871e-09	9.49973e-08	7.02229
PBX1	2490.06	-0.65061	0.116712	2.60606e-09	9.49973e-08	7.02229
CENPJ	402.764	0.556041	0.0993715	2.68304e-09	9.74615e-08	7.01117
DEGS1	1437.43	0.493629	0.0879601	2.81102e-09	1.01858e-07	6.99201
LARGE1	246.739	-0.795325	0.144588	2.86392e-09	1.03518e-07	6.98498
ZNF367	514.496	0.652236	0.11764	2.89102e-09	1.04241e-07	6.98196
SNAPC1	861.249	0.487696	0.0867535	3.02073e-09	1.0865e-07	6.96397
CALU	13807.8	0.280983	0.0488024	3.06398e-09	1.09935e-07	6.95886
KDM7A	441.089	-0.657004	0.118703	3.35835e-09	1.20203e-07	6.92009
BIRC3	411.412	0.987748	0.181739	3.60437e-09	1.28694e-07	6.89044
DNAJC9	1510	0.565865	0.102229	3.62671e-09	1.29176e-07	6.88882
STIL	1270.63	0.485053	0.0866221	3.64624e-09	1.29556e-07	6.88754
PLAUR	732.238	0.695996	0.127203	3.84653e-09	1.36342e-07	6.86537
VCAM1	250.469	-0.619755	0.11332	4.33955e-09	1.53446e-07	6.81404
TTK	1060.17	0.730444	0.134549	4.47751e-09	1.57943e-07	6.8015
ETF1	4243.24	0.303568	0.0534198	4.84141e-09	1.69554e-07	6.77069
RALGPS2	639.295	0.693585	0.127658	4.84063e-09	1.69554e-07	6.77069
ZBTB38	2574.92	0.398079	0.0714218	4.82499e-09	1.69554e-07	6.77069
ATXN7L1	192.995	-0.752576	0.138851	4.86544e-09	1.69988e-07	6.76958
NAMPT	1557.09	0.512999	0.093446	5.07948e-09	1.77044e-07	6.75192
DDX58	4871.52	-0.510455	0.0928026	5.11893e-09	1.77995e-07	6.74959
CCT5	7118.61	0.466367	0.0844291	5.55223e-09	1.92605e-07	6.71533
NECTIN3	1211.19	0.605706	0.111133	5.63461e-09	1.95e-07	6.70996
TCEA2	451.571	-0.58942	0.109165	5.99601e-09	2.07018e-07	6.68399
DHX58	688.997	-0.509396	0.0930486	6.08525e-09	2.09605e-07	6.6786
TM4SF1	1291.1	0.582501	0.106838	6.35923e-09	2.18528e-07	6.66049
SLC29A1	641.269	0.460114	0.0839307	6.6238e-09	2.27086e-07	6.64381
SRRT	2819.57	0.357173	0.0642176	6.67907e-09	2.28446e-07	6.64122
GJA1	2017.02	0.507685	0.0931075	7.05916e-09	2.40884e-07	6.61819
VAT1	2567.08	-0.341705	0.0613838	7.07778e-09	2.40957e-07	6.61806
MARS1	2217.59	0.350954	0.0631117	7.10379e-09	2.41281e-07	6.61748
SRPK1	1693.84	0.404893	0.0724384	7.24933e-09	2.45655e-07	6.60967
NUP85	1295.34	0.481833	0.0884193	7.33353e-09	2.47934e-07	6.60566
AL161431.1	1731.89	0.726102	0.135725	7.67873e-09	2.59007e-07	6.58669
GARS1	3062.95	0.336528	0.0599315	8.26931e-09	2.78286e-07	6.55551
DNAJB6	2709.6	0.324059	0.058344	8.51197e-09	2.85795e-07	6.54395
ATP2B1	2057.06	0.619387	0.11574	9.13142e-09	3.05892e-07	6.51443
CDC42EP3	3923.79	-0.31502	0.0570333	9.46449e-09	3.15605e-07	6.50086
XRCC3	439.571	0.559243	0.104302	9.45933e-09	3.15605e-07	6.50086
ATAD3B	622.36	0.494824	0.0917255	9.57985e-09	3.18726e-07	6.49658
KITLG	631.893	0.899871	0.171238	1.02331e-08	3.39688e-07	6.46892
SDSL	91.6864	-1.16764	0.223235	1.05302e-08	3.48759e-07	6.45748
SGO1	409.731	0.6093	0.114535	1.12345e-08	3.71244e-07	6.43034
ANTXR2	371.026	0.54791	0.102546	1.13671e-08	3.74781e-07	6.42622
BTG1	1218.63	-0.456351	0.0861817	1.1607e-08	3.81831e-07	6.41813
LBR	980.277	0.518554	0.0973087	1.17924e-08	3.87062e-07	6.41222
AL031777.2	65.1976	-1.17221	0.225365	1.21055e-08	3.96448e-07	6.40181
PDGFC	832.265	0.480383	0.0898354	1.34923e-08	4.40879e-07	6.35568
CPA6	377.403	-0.563575	0.10669	1.37223e-08	4.47397e-07	6.34931
SLC39A8	341.259	0.677435	0.12892	1.39155e-08	4.52686e-07	6.3442
AL139393.3	792.548	-0.584962	0.110914	1.41187e-08	4.5828e-07	6.33887
MVP	1882.39	-0.419611	0.0779816	1.42893e-08	4.62791e-07	6.33462
RRAGD	653.101	-0.44596	0.0843323	1.44657e-08	4.6747e-07	6.33025
KIF14	1046.24	0.775908	0.148651	1.51394e-08	4.88162e-07	6.31144
NFE2L3	641.2	0.576292	0.109262	1.51854e-08	4.88569e-07	6.31107
PLAAT4	189.059	-0.994872	0.192811	1.54271e-08	4.95256e-07	6.30517
DSN1	559.943	0.528181	0.099885	1.56726e-08	5.02038e-07	6.29926
PLEKHB1	542.403	-0.688352	0.132217	1.69879e-08	5.42984e-07	6.26521
RGMB	1642.4	0.385735	0.0718311	1.72499e-08	5.50155e-07	6.25952
NUDCD1	826.665	0.569306	0.108076	1.80405e-08	5.74118e-07	6.241
GBP2	651.409	-0.555542	0.105969	1.8895e-08	6.00009e-07	6.22184
SPC24	1062.25	0.472113	0.0891128	1.98232e-08	6.28121e-07	6.20196
ZW10	729.621	0.437077	0.0824891	1.99652e-08	6.31255e-07	6.1998
MTAP	1421.81	0.484677	0.0919448	2.0842e-08	6.57555e-07	6.18207
MX1	9330.78	-0.489102	0.0932815	2.10797e-08	6.63626e-07	6.17808
RECQL4	949.36	0.553043	0.105908	2.11868e-08	6.65565e-07	6.17681
ARHGAP11A	1749.85	0.744565	0.144629	2.14362e-08	6.71959e-07	6.17266
SUV39H2	281.508	0.785032	0.152885	2.16128e-08	6.76045e-07	6.17002
MYLK	3808.55	-0.541542	0.104477	2.17412e-08	6.78612e-07	6.16838
CIP2A	765.781	0.70381	0.135893	2.18599e-08	6.80865e-07	6.16694
PTTG1IP	5695.93	0.314838	0.0583903	2.20959e-08	6.86755e-07	6.1632
MCMBP	2040.05	0.38723	0.0728324	2.30296e-08	7.14258e-07	6.14615
MKI67	11351.7	0.425717	0.0800604	2.32957e-08	7.20983e-07	6.14207
GNPDA1	1062.75	-0.390881	0.0734866	2.3789e-08	7.34697e-07	6.13389
NET1	831.338	0.478613	0.0912579	2.40385e-08	7.40842e-07	6.13027
WDR4	442.844	0.581961	0.112493	2.42435e-08	7.45589e-07	6.1275
YPEL2	120.742	-0.854583	0.167257	2.47776e-08	7.60419e-07	6.11895
HMCN1	239.815	-0.767029	0.149385	2.48675e-08	7.6158e-07	6.11828
PDCD5	1005.95	0.619848	0.120054	2.5031e-08	7.64987e-07	6.11635
SLC1A4	583.288	0.529179	0.101658	2.55306e-08	7.78631e-07	6.10867
METAP2	1271.65	0.402901	0.0754057	2.6855e-08	8.17318e-07	6.08761
KIF11	2096.33	0.596618	0.115621	2.72881e-08	8.25354e-07	6.08336
PVR	2545.63	0.387267	0.07316	2.72499e-08	8.25354e-07	6.08336
TBC1D4	305.019	0.811233	0.159467	2.72011e-08	8.25354e-07	6.08336
FAM111A	1586.34	0.504221	0.0970296	2.7481e-08	8.28346e-07	6.08179
NFATC2IP	741.264	0.414577	0.0790998	2.75363e-08	8.28346e-07	6.08179
SPECC1	6915.36	-0.262572	0.0493658	2.75568e-08	8.28346e-07	6.08179
PNMA1	747.247	-0.373906	0.0708745	2.78385e-08	8.35097e-07	6.07826
AHCYL2	700.42	-0.431099	0.0822137	2.79595e-08	8.35304e-07	6.07816
DCLRE1B	520.826	0.5262	0.101574	2.79547e-08	8.35304e-07	6.07816
NOL11	1605.92	0.390928	0.0733982	2.82729e-08	8.42948e-07	6.0742
PTCD2	342.877	-0.567787	0.110168	2.84949e-08	8.4784e-07	6.07169
HNRNPA2B1	14587.7	0.323257	0.0602983	2.92886e-08	8.69689e-07	6.06064
VPS39	1959.21	-0.364773	0.069798	2.96414e-08	8.78381e-07	6.05632
MYO19	1706.79	0.425473	0.0813492	2.97256e-08	8.79098e-07	6.05596
TACC3	2541.15	0.447892	0.0853243	3.00711e-08	8.87522e-07	6.05182
NCAPG	1962.53	0.610381	0.118809	3.01458e-08	8.87937e-07	6.05162
AARS1	5781.48	-0.362326	0.0686162	3.03328e-08	8.91651e-07	6.04981
FAM83D	1368.27	0.451097	0.0867588	3.04527e-08	8.93382e-07	6.04896
AC005747.1	1157.13	-0.435188	0.083337	3.06655e-08	8.97825e-07	6.04681
AL365181.3	181.3	-0.94335	0.187928	3.08423e-08	9.012e-07	6.04518
FANCB	202.604	0.994949	0.197815	3.14083e-08	9.15908e-07	6.03815
EPB41L4A	206.972	-0.700554	0.137852	3.16109e-08	9.19984e-07	6.03622
MCL1	4185.72	0.301443	0.0565649	3.30896e-08	9.61108e-07	6.01723
DIO2	257.796	0.750786	0.147744	3.33771e-08	9.6754e-07	6.01433
PPP4R1	3033.57	0.251496	0.0464775	3.35813e-08	9.71535e-07	6.01254
ALDH3B1	460.535	-0.48515	0.094094	3.70493e-08	1.06975e-06	5.97072
PTPRE	125.698	0.919712	0.183996	3.85443e-08	1.11073e-06	5.95439
CDCA3	499.779	0.620832	0.12332	3.93818e-08	1.13263e-06	5.94591
CCNE1	250.92	0.582649	0.114472	3.99015e-08	1.14519e-06	5.94112
PITPNM3	225.805	-0.703472	0.139036	3.9975e-08	1.14519e-06	5.94112
ALDH1B1	996.258	0.411716	0.0797787	4.07771e-08	1.16589e-06	5.93334
PKMYT1	516.155	0.682989	0.135335	4.10105e-08	1.17028e-06	5.93171
HERC6	1223.67	-0.416402	0.0800702	4.11968e-08	1.17103e-06	5.93143
IL1RAP	526.967	0.554671	0.108778	4.11876e-08	1.17103e-06	5.93143
CCT6A	10825.2	0.404398	0.0786789	4.14735e-08	1.17661e-06	5.92937
CENPK	285.727	0.854572	0.171136	4.18311e-08	1.18446e-06	5.92648
DYRK3	643.892	-0.394906	0.0761962	4.24515e-08	1.19971e-06	5.92093
FLOT1	4560.57	0.539414	0.105655	4.44799e-08	1.25461e-06	5.90149
NTRK3	280.242	-0.536771	0.105914	4.54983e-08	1.28087e-06	5.8925
CDCA7L	1003.25	0.416839	0.0802299	4.63536e-08	1.30244e-06	5.88524
DLX6	139.327	-0.80266	0.161458	4.91303e-08	1.37756e-06	5.86089
SFXN3	1044.62	-0.357429	0.0684505	4.92153e-08	1.37756e-06	5.86089
SCML1	282.108	0.647619	0.128879	4.94544e-08	1.38161e-06	5.85961
CXXC5	993.452	-0.468129	0.0917152	5.11547e-08	1.42639e-06	5.84576
SETDB2	157.698	-0.732124	0.147156	5.21952e-08	1.45263e-06	5.83784
ZNF436	1408.55	-0.36966	0.0716856	5.23433e-08	1.45399e-06	5.83744
FAM72B	264.245	0.701806	0.140671	5.25839e-08	1.45791e-06	5.83627
PCNA	2446.11	0.564352	0.111845	5.30982e-08	1.46938e-06	5.83286
CSF2	19.1084	2.62585	0.532578	5.4123e-08	1.49492e-06	5.82538
MAD2L1	950.139	0.631414	0.126716	5.4592e-08	1.50503e-06	5.82245
GLIPR1	2894.59	0.515406	0.100429	5.52597e-08	1.52058e-06	5.81799
PPARGC1A	281.932	-0.629513	0.125807	5.55211e-08	1.5249e-06	5.81676
FOS	76.1436	1.18565	0.242243	5.56686e-08	1.52609e-06	5.81642
HTR7	424.57	0.446636	0.0877966	5.62535e-08	1.53924e-06	5.81269
STK24	1750.13	0.279822	0.0533471	5.80152e-08	1.58449e-06	5.80011
SLFN11	1852.32	0.43944	0.0861346	5.81809e-08	1.58605e-06	5.79968
XRCC2	1027.99	0.750121	0.151522	5.93652e-08	1.61533e-06	5.79174
HSPA8	25394.2	0.42604	0.0833353	6.60083e-08	1.79275e-06	5.74648
PLCD3	1080.49	-0.581989	0.11666	6.66405e-08	1.80423e-06	5.74371
SPTLC3	120.14	-0.87548	0.179025	6.66771e-08	1.80423e-06	5.74371
TRANK1	1487.97	-0.765523	0.15596	7.2836e-08	1.96724e-06	5.70614
UNC93B1	471.835	-0.457793	0.0907754	7.31633e-08	1.97244e-06	5.705
SCAMP5	111.547	-0.854941	0.174926	7.54732e-08	2.03098e-06	5.69229
MICAL2	1215.52	0.691003	0.140282	7.75864e-08	2.08401e-06	5.6811
IFIT2	3978	-0.645756	0.130684	7.83524e-08	2.10074e-06	5.67763
CENPF	6763.06	0.423756	0.0820846	7.91417e-08	2.11415e-06	5.67486
PIFO	14.3991	-2.55797	0.522631	7.91325e-08	2.11415e-06	5.67486
ARHGEF4	601.31	-0.664769	0.134823	8.0127e-08	2.13269e-06	5.67107
UCHL5	645.119	0.594317	0.119945	8.00397e-08	2.13269e-06	5.67107
CBX3	2538.74	0.552594	0.11062	8.42683e-08	2.23479e-06	5.65076
LRRC37B	290.028	-0.555929	0.11224	8.42637e-08	2.23479e-06	5.65076
BRCA1	1534.74	0.474255	0.0940199	8.889e-08	2.35309e-06	5.62836
C1RL	214.987	-0.705863	0.144231	9.14061e-08	2.41533e-06	5.61702
LYPD1	4503.64	-0.446565	0.0892636	9.2733e-08	2.4372e-06	5.61311
THBS3	222.202	-0.627036	0.128189	9.26596e-08	2.4372e-06	5.61311
TMEM140	389.951	-0.583536	0.118692	9.27146e-08	2.4372e-06	5.61311
KDM3A	1823.19	-0.299491	0.0581482	9.41321e-08	2.46512e-06	5.60816
METAP1	796.923	0.380237	0.0750716	9.39659e-08	2.46512e-06	5.60816
INPP5A	592.91	0.44327	0.0885583	9.9439e-08	2.59944e-06	5.58512
NIM1K	78.8323	-1.21893	0.255695	1.00569e-07	2.62429e-06	5.58099
ASF1B	1029.07	0.566397	0.115185	1.009e-07	2.62824e-06	5.58033
ZSWIM4	696.163	0.670443	0.137619	1.01503e-07	2.63925e-06	5.57852
C1orf174	529.026	0.468394	0.0942029	1.02668e-07	2.6648e-06	5.57433
PBXIP1	761.647	-0.482796	0.0973365	1.03232e-07	2.67472e-06	5.57272
PALM2AKAP2	3503.99	0.46992	0.0944527	1.07831e-07	2.78893e-06	5.55456
AURKB	1325.77	0.657211	0.135005	1.119e-07	2.88906e-06	5.53924
TTC21A	66.8059	-1.03988	0.217605	1.12269e-07	2.89349e-06	5.53858
NEIL3	295.693	0.656945	0.135487	1.15678e-07	2.97613e-06	5.52635
TUBD1	218.152	0.663662	0.136779	1.16441e-07	2.99049e-06	5.52426
KRT15	278.189	-0.703013	0.145492	1.17069e-07	3.00136e-06	5.52268
ADM	504.783	-0.679914	0.141092	1.17414e-07	3.00493e-06	5.52217
NFKBIZ	364.128	0.534799	0.108974	1.18718e-07	3.02772e-06	5.51888
THSD4	195.975	0.795523	0.165657	1.18574e-07	3.02772e-06	5.51888
WASHC2C	623.773	-0.492109	0.0997724	1.18927e-07	3.02777e-06	5.51888
RBM12	1563.67	0.381968	0.0761767	1.19763e-07	3.0385e-06	5.51734
SMARCD3	363.406	-0.663855	0.136757	1.19584e-07	3.0385e-06	5.51734
EIF1AX	747.499	0.551841	0.112816	1.20327e-07	3.04753e-06	5.51605
RAD51AP1	285.823	0.705986	0.146349	1.20603e-07	3.04924e-06	5.51581
ACVR1	779.871	-0.355838	0.0711955	1.21114e-07	3.05688e-06	5.51472
DEPP1	410.059	-0.635014	0.130985	1.21702e-07	3.06642e-06	5.51337
OASL	696.827	-0.748448	0.156254	1.28755e-07	3.23856e-06	5.48965
FANCG	543.816	0.463082	0.0940176	1.314e-07	3.29943e-06	5.48156
SOBP	114.776	-0.771648	0.161224	1.36157e-07	3.40719e-06	5.4676
WNT7B	18.8854	2.38581	0.501721	1.36153e-07	3.40719e-06	5.4676
AKAP8L	1240.52	-0.402417	0.0809458	1.3977e-07	3.49163e-06	5.45697
JAG1	3175.91	0.555567	0.113909	1.42542e-07	3.55482e-06	5.44918
SOX2-OT	1204.08	-0.655213	0.136508	1.44255e-07	3.5914e-06	5.44474
C12orf75	487.366	0.616701	0.128107	1.49109e-07	3.69342e-06	5.43257
HAT1	1653.38	0.509845	0.104643	1.48643e-07	3.69342e-06	5.43257
NFASC	1436.49	-0.585451	0.121339	1.49104e-07	3.69342e-06	5.43257
ACSL4	2611.31	0.388179	0.0791619	1.55206e-07	3.83793e-06	5.4159
POLR1E	1181.39	0.407224	0.0828957	1.60864e-07	3.97114e-06	5.40108
TMEM8B	302.229	-0.62797	0.131242	1.62267e-07	3.99903e-06	5.39805
OIP5	183.824	0.810283	0.171174	1.64828e-07	4.05533e-06	5.39197
TAF15	3321.75	0.28719	0.0570341	1.65524e-07	4.06561e-06	5.39087
AC016831.1	182.093	0.902203	0.191585	1.67139e-07	4.09156e-06	5.38811
DSCC1	234.628	0.725423	0.15313	1.66937e-07	4.09156e-06	5.38811
HEPH	346.525	-0.62117	0.129165	1.67575e-07	4.09537e-06	5.38771
TOP2A	8330.26	0.494784	0.101664	1.73676e-07	4.23739e-06	5.3729
KIF18B	1695.29	0.600579	0.125491	1.74414e-07	4.24832e-06	5.37178
PHF21A	968.336	-0.334521	0.0672917	1.77069e-07	4.30583e-06	5.36594
SMC2	1816.37	0.511142	0.10588	1.805e-07	4.38198e-06	5.35833
PRR11	2077.93	0.529827	0.109913	1.81762e-07	4.40533e-06	5.35602
MYO5B	323.153	-0.485755	0.10017	1.85317e-07	4.48406e-06	5.34833
MCM5	1560.3	0.328271	0.0663154	1.91797e-07	4.6332e-06	5.33412
ANKS1B	83.0384	-1.01223	0.217253	1.97546e-07	4.7642e-06	5.32201
PSD3	1771.01	-0.543076	0.113393	2.00074e-07	4.81725e-06	5.3172
BCAS3	350.331	-0.474764	0.0986429	2.07849e-07	4.99623e-06	5.30136
C4orf46	254.467	0.626383	0.132345	2.09898e-07	5.0372e-06	5.29781
BCL2L1	1765.48	0.405123	0.0830674	2.13568e-07	5.1169e-06	5.29099
PIGA	339.604	0.520197	0.108522	2.15409e-07	5.15256e-06	5.28798
STAT2	2823.28	-0.428972	0.0893179	2.21401e-07	5.28726e-06	5.27677
KPNA2	5494.19	0.488592	0.101441	2.21892e-07	5.29036e-06	5.27651
ARNTL2	1017.69	0.606347	0.12808	2.29024e-07	5.45151e-06	5.26348
ICMT	3099.93	0.369576	0.0755162	2.30769e-07	5.48413e-06	5.26089
DUSP4	264.974	0.788217	0.169105	2.40638e-07	5.70941e-06	5.24341
CHI3L2	57.7042	-1.17053	0.254409	2.53129e-07	5.99604e-06	5.22214
MSH6	2538.28	0.268992	0.0540713	2.59243e-07	6.13094e-06	5.21247
EAPP	301.41	-0.694227	0.148869	2.66214e-07	6.28567e-06	5.20165
BATF2	55.4642	-1.20761	0.263318	2.67304e-07	6.30124e-06	5.20057
TPPP	88.1142	-1.06724	0.233637	2.72815e-07	6.42081e-06	5.19241
TPST2	172.624	0.633909	0.135291	2.74312e-07	6.4394e-06	5.19115
TPX2	5450.24	0.301935	0.061224	2.74485e-07	6.4394e-06	5.19115
SLC16A4	265.064	-0.655295	0.140583	2.77491e-07	6.49951e-06	5.18712
APC	2694.9	-0.562808	0.119586	2.83521e-07	6.63013e-06	5.17848
MYEOV	65.0178	1.22385	0.268199	2.8418e-07	6.63494e-06	5.17816
SEMA3C	2476.52	-0.36052	0.0740101	2.87295e-07	6.697e-06	5.17412
MX2	2058.85	-0.562558	0.119359	2.88219e-07	6.70786e-06	5.17342
PCNX2	571.347	-0.438032	0.0916581	2.90291e-07	6.74535e-06	5.171
CHN1	1496.56	-0.438532	0.0917382	2.98712e-07	6.93003e-06	5.15927
LRP1B	340.945	-0.637355	0.136589	3.00098e-07	6.95116e-06	5.15794
COQ8B	343.615	-0.456422	0.0961733	3.02685e-07	7.00002e-06	5.1549
PER1	615.507	-0.634722	0.137029	3.21747e-07	7.4291e-06	5.12906
H3C1	454.471	0.923253	0.202484	3.28827e-07	7.58062e-06	5.1203
BLM	385.099	0.726369	0.15741	3.31301e-07	7.62565e-06	5.11772
SERPINB7	91.0088	0.985396	0.216829	3.41319e-07	7.8439e-06	5.10547
GPR176	1373.73	0.479752	0.101871	3.43935e-07	7.89165e-06	5.10283
VMP1	7047.29	0.519529	0.110714	3.52417e-07	8.0736e-06	5.09293
TCERG1	1597.48	0.338284	0.070082	3.56682e-07	8.15854e-06	5.08839
NEK2	670.32	0.394798	0.0828142	3.58539e-07	8.18823e-06	5.08681
FRMD6	1558.79	0.39113	0.0822356	3.60795e-07	8.2269e-06	5.08476
NSUN2	1934.38	0.297046	0.0612513	3.71318e-07	8.4537e-06	5.07295
DAZAP1	2424.56	0.293482	0.0600917	4.0323e-07	9.16596e-06	5.03782
ATP8B1	285.237	0.690908	0.150922	4.09756e-07	9.29987e-06	5.03152
SRGAP3	176.48	-0.770677	0.168839	4.20318e-07	9.52483e-06	5.02114
PRIM2	491.433	0.605565	0.131752	4.22416e-07	9.55758e-06	5.01965
ABCE1	1621.93	0.505895	0.108585	4.2898e-07	9.69112e-06	5.01363
EIF3J	1512.56	0.493814	0.105796	4.30391e-07	9.6985e-06	5.0133
NEURL3	31.079	-1.757	0.39528	4.30632e-07	9.6985e-06	5.0133
BVES	1961.34	-0.642716	0.140797	4.35094e-07	9.78394e-06	5.00949
MALT1	1583.39	0.462985	0.0987757	4.37253e-07	9.81741e-06	5.008
AC018978.1	77.5169	1.07506	0.24041	4.55336e-07	1.01993e-05	4.99143
GLRB	279.047	0.647966	0.141742	4.55657e-07	1.01993e-05	4.99143
SNX30	663.705	-0.610566	0.133142	4.59483e-07	1.02693e-05	4.98846
SPC25	272.517	0.823032	0.18246	4.66726e-07	1.04153e-05	4.98233
RBM43	189.02	-0.914653	0.204006	4.70265e-07	1.04782e-05	4.97971
DRAM1	799.029	0.378521	0.0800157	4.78417e-07	1.06437e-05	4.97291
NRGN	431.629	0.566011	0.123425	4.91665e-07	1.09218e-05	4.9617
RGS2	137.646	0.766466	0.169737	5.02902e-07	1.11545e-05	4.95255
SNRPA1	1347.89	0.629384	0.138406	5.11545e-07	1.13119e-05	4.94646
USB1	2517.48	0.296268	0.0616747	5.11514e-07	1.13119e-05	4.94646
KIF2C	2149.91	0.36801	0.0778368	5.15772e-07	1.13882e-05	4.94354
TM7SF2	132.814	-0.763346	0.169267	5.24751e-07	1.1569e-05	4.9367
POLD3	759.009	0.358462	0.0759744	5.38767e-07	1.18602e-05	4.92591
SLC39A14	2100.72	0.387804	0.0824314	5.40611e-07	1.18829e-05	4.92508
ANXA3	341.264	0.56905	0.124724	5.43781e-07	1.19346e-05	4.92319
ZER1	865.089	-0.385765	0.0820738	5.46797e-07	1.19829e-05	4.92144
METRN	734.231	-0.475371	0.103043	5.53508e-07	1.21118e-05	4.91679
UGCG	1029.55	0.629298	0.13867	5.56823e-07	1.21662e-05	4.91485
SEL1L3	1336.03	-0.334532	0.0714619	5.68581e-07	1.24046e-05	4.90642
CDT1	636.486	0.494223	0.107496	5.72821e-07	1.24785e-05	4.90384
SNRPD1	1133.72	0.537658	0.117274	5.74501e-07	1.24965e-05	4.90321
HSP90AB1	34081.4	0.312302	0.0658758	5.84775e-07	1.26822e-05	4.8968
VKORC1L1	1333.84	0.433212	0.0932699	5.84465e-07	1.26822e-05	4.8968
FAM171B	387.768	-0.569472	0.125604	5.90767e-07	1.27763e-05	4.8936
TFRC	9226.54	0.411745	0.0881406	5.90855e-07	1.27763e-05	4.8936
LRATD1	116.664	-0.7445	0.1665	5.95725e-07	1.28626e-05	4.89067
TCTA	651.807	-0.481645	0.103865	5.9694e-07	1.28698e-05	4.89043
FAM13C	272.97	-0.47696	0.103633	6.09237e-07	1.31156e-05	4.88221
ACAT2	1560.93	0.560082	0.123174	6.21532e-07	1.33607e-05	4.87417
CENPQ	289.066	0.714671	0.159411	6.31463e-07	1.35542e-05	4.86793
CREBRF	398.789	-0.527389	0.115616	6.37914e-07	1.36579e-05	4.86462
PLEKHS1	97.9266	-0.859969	0.193835	6.38157e-07	1.36579e-05	4.86462
LINC00847	116.344	-0.735404	0.164963	6.39208e-07	1.36604e-05	4.86454
CENPL	453.995	0.469911	0.102263	6.54023e-07	1.39566e-05	4.85522
MGLL	287.673	0.548549	0.120863	6.63486e-07	1.41379e-05	4.84961
SLC25A13	1045.75	0.317421	0.066921	6.70617e-07	1.42691e-05	4.8456
CDK1	1226.46	0.611486	0.135744	6.72602e-07	1.42906e-05	4.84495
FAM149B1	344.597	-0.521734	0.115058	6.74673e-07	1.43138e-05	4.84424
BIRC5	3370.94	0.450208	0.0977755	6.82943e-07	1.44683e-05	4.83958
FAXDC2	46.3488	-1.14379	0.261088	6.88786e-07	1.4571e-05	4.83651
PDLIM4	1027.39	-0.425946	0.0937574	6.9872e-07	1.47598e-05	4.83092
PDGFB	38.5746	1.36998	0.314244	6.99818e-07	1.47617e-05	4.83086
FAM161B	101.825	-0.830119	0.188252	7.02201e-07	1.47907e-05	4.83001
GSPT1	3515.67	0.247249	0.0515938	7.50852e-07	1.57927e-05	4.80154
FADS1	3549.93	0.299295	0.0632907	7.55016e-07	1.58575e-05	4.79977
AL365181.2	22.6796	-1.70114	0.39009	7.6265e-07	1.59949e-05	4.79602
ANK2	430.024	-0.587682	0.130978	7.64491e-07	1.60106e-05	4.79559
YOD1	479.904	0.641861	0.144079	7.80536e-07	1.63232e-05	4.78719
MCAM	674.57	0.405913	0.0882389	7.91781e-07	1.65348e-05	4.7816
PARPBP	277.653	0.70936	0.160047	7.96639e-07	1.66125e-05	4.77956
E2F3	804.961	0.414492	0.090217	8.055e-07	1.67496e-05	4.776
FIGNL1	458.448	0.546189	0.121752	8.04646e-07	1.67496e-05	4.776
ANKRD40	2282.33	0.260098	0.054251	8.11804e-07	1.68567e-05	4.77323
PREP	1284.38	-0.335949	0.0720181	8.22486e-07	1.70543e-05	4.76817
IFIT1	11419.4	-0.570908	0.127707	8.2736e-07	1.71311e-05	4.76621
ADAMTS7	169.801	-0.997224	0.229557	8.36729e-07	1.72763e-05	4.76255
TOPBP1	1455.37	0.407156	0.0885157	8.36512e-07	1.72763e-05	4.76255
TLR3	174.392	-0.680795	0.154128	8.39357e-07	1.73061e-05	4.7618
ARSF	88.5297	-0.897102	0.20585	8.55181e-07	1.76076e-05	4.7543
DOCK2	104.004	0.780737	0.17789	8.59255e-07	1.76666e-05	4.75285
RFC5	704.331	0.541214	0.120369	8.7047e-07	1.78721e-05	4.74782
DNA2	436.137	0.627148	0.141146	8.77363e-07	1.79632e-05	4.74562
TUBA1B	16838.7	0.399458	0.086969	8.76762e-07	1.79632e-05	4.74562
METTL4	296.887	0.543743	0.121345	8.85176e-07	1.80979e-05	4.74237
GNG7	68.7386	-1.19911	0.278756	8.93989e-07	1.82526e-05	4.73868
NIPSNAP1	709.3	-0.440336	0.0975869	9.28435e-07	1.89261e-05	4.72294
OSGIN1	172.252	-0.653548	0.147813	9.29561e-07	1.89261e-05	4.72294
FRZB	64.8633	-0.991233	0.229503	9.53492e-07	1.93614e-05	4.71306
HSPH1	4701.2	0.394936	0.0860695	9.53588e-07	1.93614e-05	4.71306
UNC5C	914.082	-0.581973	0.131054	9.5863e-07	1.94368e-05	4.71137
GTSE1	967.731	0.483244	0.107246	9.64752e-07	1.95069e-05	4.70981
SEPTIN11	2269.37	0.352693	0.0764463	9.63568e-07	1.95069e-05	4.70981
GPM6B	2200.42	-0.611362	0.14024	9.89359e-07	1.99769e-05	4.69947
RAD18	515.938	0.549704	0.12364	9.93511e-07	2.00331e-05	4.69825
FHL3	362.784	-0.572955	0.129259	1.04418e-06	2.10257e-05	4.67725
DLX5	93.2575	-0.961541	0.223706	1.04912e-06	2.10962e-05	4.6758
PSMC3IP	542.306	0.589237	0.13335	1.05465e-06	2.11784e-05	4.67411
KCNQ5	378.925	0.606535	0.137909	1.05685e-06	2.11935e-05	4.6738
SNX5	1693.09	0.355985	0.0775377	1.07455e-06	2.15189e-05	4.66718
CACYBP	1442.83	0.501754	0.112397	1.08546e-06	2.17077e-05	4.66339
FAIM2	49.8095	-1.12894	0.263676	1.08894e-06	2.17476e-05	4.66259
CERCAM	621.229	-0.376076	0.0837902	1.09379e-06	2.18146e-05	4.66125
CLASP2	999.283	0.384217	0.0844256	1.09814e-06	2.18717e-05	4.66012
H2AZ1	3323.51	0.594988	0.134802	1.10772e-06	2.20324e-05	4.65694
H2BC10	1288.75	0.875511	0.203491	1.11861e-06	2.22189e-05	4.65328
SESN3	2975.39	-0.798465	0.185103	1.12555e-06	2.23264e-05	4.65118
TMEM200B	87.9832	0.887565	0.205531	1.1354e-06	2.24914e-05	4.64798
SKA1	531.13	0.494348	0.111026	1.1458e-06	2.26667e-05	4.64461
SRP72	5980.19	0.263015	0.0562178	1.17992e-06	2.33103e-05	4.63245
TICRR	798.347	0.520617	0.11694	1.19878e-06	2.36508e-05	4.62615
GCLM	1351.67	0.323572	0.0700505	1.22252e-06	2.40868e-05	4.61822
CIR1	583.343	-0.432811	0.0965597	1.22801e-06	2.41625e-05	4.61686
PRPF4	1254.13	0.324205	0.0709921	1.25373e-06	2.46354e-05	4.60844
ITGB1	6429.16	0.281227	0.0605731	1.26182e-06	2.4728e-05	4.60681
LINC01224	106.611	0.810371	0.188514	1.2609e-06	2.4728e-05	4.60681
IFIH1	2393.16	-0.375314	0.0840624	1.26456e-06	2.47486e-05	4.60645
DLAT	1150.58	0.317684	0.0689733	1.2671e-06	2.47651e-05	4.60616
GPR3	71.3307	1.15356	0.272782	1.29471e-06	2.52618e-05	4.59754
NAGLU	374.594	-0.494297	0.111742	1.29597e-06	2.52618e-05	4.59754
MAP2K1	1957.17	0.274502	0.0591391	1.29822e-06	2.52721e-05	4.59736
TRA2B	3683.09	0.395293	0.0870479	1.30618e-06	2.53934e-05	4.59528
CHST7	197.299	0.640917	0.14754	1.30965e-06	2.5427e-05	4.5947
FAM111B	912.894	0.675981	0.154381	1.32016e-06	2.55971e-05	4.59181
LYPD6	266.883	0.466693	0.105019	1.33572e-06	2.58646e-05	4.58729
ECH1	343.71	-0.510972	0.116913	1.34108e-06	2.58999e-05	4.5867
KIF22	992.107	0.448677	0.100673	1.34079e-06	2.58999e-05	4.5867
BBS2	880.628	-0.414293	0.0924449	1.40156e-06	2.70322e-05	4.56812
RBM14	900.699	0.370775	0.0817818	1.42024e-06	2.73565e-05	4.56294
YWHAH	1736.73	0.418751	0.0936855	1.42914e-06	2.74918e-05	4.5608
USP1	1629.55	0.628496	0.145194	1.45457e-06	2.79442e-05	4.55371
HSPA1B	542.589	0.514478	0.116849	1.48113e-06	2.84171e-05	4.54642
ANKLE2	1608.95	0.321048	0.0707909	1.5232e-06	2.9186e-05	4.53483
COL6A3	674.267	0.870515	0.206082	1.54493e-06	2.95637e-05	4.52924
SERINC5	6562.8	-0.611368	0.141732	1.56908e-06	2.99865e-05	4.52307
RANGAP1	3530.26	0.381532	0.0848766	1.57672e-06	3.00933e-05	4.52153
SLC25A24	617.968	0.541887	0.125465	1.64306e-06	3.13187e-05	4.5042
SHC2	59.0261	-1.07966	0.259443	1.7279e-06	3.2893e-05	4.4829
RTTN	313.763	0.557069	0.128897	1.73923e-06	3.30656e-05	4.48062
TRIM69	1062.3	-0.376429	0.0843446	1.74949e-06	3.32175e-05	4.47863
PRDM16	211.656	-0.983038	0.235769	1.77141e-06	3.35903e-05	4.47379
TGFBR1	885.712	0.589504	0.137055	1.78343e-06	3.37745e-05	4.47141
MFSD14B	1292.14	0.292331	0.0644009	1.81363e-06	3.4302e-05	4.46468
USP13	1007.1	0.35233	0.0791927	1.81981e-06	3.43745e-05	4.46376
GNPNAT1	606.653	0.536503	0.124861	1.8462e-06	3.47832e-05	4.45863
JPH2	328.16	0.651883	0.153112	1.84571e-06	3.47832e-05	4.45863
SMS	3303.02	0.387436	0.0869753	1.86391e-06	3.50717e-05	4.45504
BAZ2B	950.211	-0.451722	0.102876	1.87595e-06	3.5253e-05	4.4528
POLQ	698.141	0.488833	0.11228	1.89473e-06	3.55338e-05	4.44936
PSME3	4201.28	0.198204	0.0427432	1.89575e-06	3.55338e-05	4.44936
MAT2A	3593.16	0.303883	0.0678993	1.90202e-06	3.56056e-05	4.44848
EIF2A	1388.9	0.355868	0.0791352	1.91656e-06	3.5832e-05	4.44573
E2F7	775.612	0.506975	0.116951	1.92208e-06	3.58895e-05	4.44503
MLC1	464.362	-0.483715	0.111029	1.95091e-06	3.63814e-05	4.43912
TROAP	564.419	0.567633	0.13221	1.95994e-06	3.65032e-05	4.43767
DHFR	839.252	0.364092	0.081588	1.9686e-06	3.6618e-05	4.43631
KNTC1	940.656	0.59787	0.139514	2.02895e-06	3.76927e-05	4.42374
CUEDC1	2149.1	-0.366219	0.0825001	2.06191e-06	3.82563e-05	4.4173
ITPRIP	986.913	0.516267	0.119715	2.06799e-06	3.82722e-05	4.41712
MAPRE3	446.521	-0.497647	0.116149	2.06673e-06	3.82722e-05	4.41712
ZNF25	120.944	-0.741327	0.176358	2.10263e-06	3.88641e-05	4.41045
SMC3	2404.25	0.37192	0.084107	2.10719e-06	3.88994e-05	4.41006
IFIT3	6581.61	-0.477347	0.110663	2.11553e-06	3.9004e-05	4.40889
NFKB2	1333.01	0.468032	0.108042	2.12655e-06	3.91579e-05	4.40718
IRAK2	397.384	0.526968	0.122526	2.12975e-06	3.91676e-05	4.40707
SYTL2	182.868	-0.586123	0.138615	2.20211e-06	4.04476e-05	4.39311
STARD7	3746.34	0.240531	0.053157	2.21925e-06	4.07113e-05	4.39029
LINC01949	24.8807	1.78348	0.435403	2.23067e-06	4.07856e-05	4.38949
SLC19A1	458.743	0.536701	0.12549	2.22716e-06	4.07856e-05	4.38949
TCOF1	2449.37	0.4737	0.10906	2.23166e-06	4.07856e-05	4.38949
CKAP2	1640.62	0.471708	0.108554	2.24838e-06	4.104e-05	4.38679
PLK1	1922.5	0.431966	0.0980125	2.26574e-06	4.12686e-05	4.38438
SLC5A6	776.626	0.419289	0.0961127	2.26655e-06	4.12686e-05	4.38438
RAD21	6741.01	0.248947	0.0546429	2.30951e-06	4.19466e-05	4.3773
RBMX	3692.39	0.311267	0.0694565	2.30925e-06	4.19466e-05	4.3773
ANP32E	1639.2	0.441679	0.101821	2.37591e-06	4.30991e-05	4.36553
SYNRG	1455.57	-0.385831	0.0880916	2.40099e-06	4.35001e-05	4.36151
RAD1	624.314	0.468627	0.109038	2.40555e-06	4.35288e-05	4.36122
TCP1	6943.17	0.381256	0.0868153	2.42155e-06	4.37643e-05	4.35888
TUBB4B	5692.8	0.465872	0.108186	2.43034e-06	4.38689e-05	4.35784
SIRPA	1751.57	-0.354094	0.0802946	2.49386e-06	4.49602e-05	4.34717
PAPPA	436.689	0.764452	0.184418	2.50582e-06	4.50647e-05	4.34616
RNF20	1027.11	-0.298219	0.0668264	2.50408e-06	4.50647e-05	4.34616
E2F8	358.396	0.436809	0.100954	2.51403e-06	4.51016e-05	4.34581
STON2	1019.47	-0.607056	0.144207	2.51193e-06	4.51016e-05	4.34581
CAT	601.115	-0.525448	0.123346	2.53471e-06	4.54168e-05	4.34278
ARSD	451.515	-0.531709	0.125126	2.58164e-06	4.62012e-05	4.33535
KIF4A	2216.2	0.333484	0.075378	2.5982e-06	4.64098e-05	4.33339
SAMD5	165.695	-0.856194	0.208109	2.59963e-06	4.64098e-05	4.33339
NEDD9	1414	-0.294856	0.0669199	2.60426e-06	4.64358e-05	4.33315
SUPT16H	3549.61	0.219899	0.0483937	2.61476e-06	4.65663e-05	4.33193
TRIM5	550.054	-0.434852	0.100675	2.65224e-06	4.71764e-05	4.32628
MXD4	348.551	-0.490448	0.114851	2.69281e-06	4.78399e-05	4.32021
NUP160	1722.85	0.29168	0.0652359	2.69679e-06	4.78526e-05	4.32009
HMGB2	3425.64	0.573438	0.13581	2.70447e-06	4.79306e-05	4.31939
IFT140	272.631	-0.62589	0.150025	2.82888e-06	5.0075e-05	4.30038
SP100	3333.94	-0.334557	0.0769123	2.8949e-06	5.11817e-05	4.29089
CENPH	397.226	0.607297	0.145352	2.92482e-06	5.16482e-05	4.28694
ACTG1	108868	0.341513	0.0775473	2.96057e-06	5.22167e-05	4.28219
TK1	2707.52	0.516244	0.122665	3.00945e-06	5.30148e-05	4.2756
ACSS3	310.772	-0.475242	0.111896	3.06183e-06	5.38728e-05	4.26863
ACTB	118450	0.281786	0.0619111	3.14588e-06	5.52852e-05	4.25739
CLDN1	82.0407	0.846343	0.207437	3.15455e-06	5.53711e-05	4.25672
APOL1	995.114	-0.388414	0.0898165	3.21847e-06	5.64253e-05	4.24853
PRICKLE1	936.174	-0.309541	0.0703076	3.23996e-06	5.67341e-05	4.24616
UBE2G2	1525.76	0.275422	0.061985	3.26562e-06	5.71152e-05	4.24325
ELK3	1083.52	0.344698	0.0783051	3.305e-06	5.76661e-05	4.23908
NUDT15	342.414	0.590877	0.142178	3.30135e-06	5.76661e-05	4.23908
NMT2	586.296	0.359779	0.0830163	3.3427e-06	5.82546e-05	4.23467
BDNF	254.782	0.579673	0.139832	3.37619e-06	5.87681e-05	4.23086
DHCR7	2340.69	0.336649	0.077377	3.42885e-06	5.9614e-05	4.22465
STRIP2	376.556	0.474343	0.112245	3.43808e-06	5.97035e-05	4.224
HHAT	113.217	-0.676032	0.164762	3.44806e-06	5.98059e-05	4.22326
PLOD2	5448.29	0.498784	0.118245	3.4667e-06	6.00581e-05	4.22143
DNAJB1	3144.2	0.380365	0.0878627	3.52829e-06	6.10527e-05	4.2143
ATOH8	65.5228	-0.951283	0.236235	3.54615e-06	6.12771e-05	4.2127
H2AX	2448.42	0.47661	0.112823	3.55985e-06	6.12771e-05	4.2127
PDK2	365.164	-0.519702	0.124436	3.55956e-06	6.12771e-05	4.2127
SNRPE	664.738	0.588662	0.142199	3.55807e-06	6.12771e-05	4.2127
TKTL1	250.767	-0.522037	0.124824	3.56218e-06	6.12771e-05	4.2127
RELT	484.367	0.411134	0.0962881	3.60812e-06	6.19261e-05	4.20813
STMN1	4348.93	0.479661	0.113949	3.60837e-06	6.19261e-05	4.20813
MTHFD2L	898.547	0.446203	0.105203	3.66224e-06	6.2777e-05	4.2022
LRRC2	192.416	0.536449	0.128748	3.71123e-06	6.35424e-05	4.19694
AP002851.1	45.7108	-1.03348	0.25823	3.76561e-06	6.43981e-05	4.19113
FOXM1	3548.75	0.318867	0.0730089	3.91847e-06	6.6934e-05	4.17435
PTDSS1	3997.6	0.297557	0.0681923	3.9253e-06	6.69725e-05	4.1741
OAS2	2888.52	-0.415958	0.0982116	3.93741e-06	6.70705e-05	4.17347
PTGER4	210.015	0.529626	0.127341	3.94419e-06	6.70705e-05	4.17347
RFX8	48.2534	1.0997	0.27613	3.94936e-06	6.70705e-05	4.17347
ZC3H12C	590.79	0.502501	0.120091	3.94746e-06	6.70705e-05	4.17347
VIT	237.289	-0.541986	0.131125	4.07663e-06	6.91516e-05	4.1602
PIM2	314.636	0.498439	0.119525	4.1014e-06	6.94911e-05	4.15807
CNOT9	1685.99	0.319584	0.0737872	4.22027e-06	7.14226e-05	4.14616
NPY1R	192.938	-0.787089	0.196268	4.24954e-06	7.1752e-05	4.14417
ZWINT	1435.43	0.461372	0.10899	4.24641e-06	7.1752e-05	4.14417
RAB27B	325.961	0.722417	0.179193	4.36889e-06	7.36822e-05	4.13264
CIPC	302.716	-0.527864	0.127683	4.41974e-06	7.43694e-05	4.12861
NOC3L	940.511	0.41392	0.0961888	4.42487e-06	7.43694e-05	4.12861
TTC12	228.451	-0.563085	0.138075	4.4241e-06	7.43694e-05	4.12861
HMGB3	1590.39	0.34533	0.0804323	4.49535e-06	7.53807e-05	4.12274
MKS1	310.605	-0.511096	0.123435	4.49405e-06	7.53807e-05	4.12274
MIS18A	254.833	0.691251	0.171576	4.53277e-06	7.59213e-05	4.11964
CISD2	436.096	0.506526	0.122438	4.62209e-06	7.73289e-05	4.11166
GART	2478.81	0.288919	0.0658878	4.6605e-06	7.78824e-05	4.10856
SKP2	506.166	0.453622	0.108456	4.67435e-06	7.80249e-05	4.10777
AL049543.1	82.2204	1.316	0.338185	4.68655e-06	7.81394e-05	4.10713
IKBIP	518.705	0.557944	0.136279	4.71022e-06	7.84447e-05	4.10544
MRAS	368.535	-0.40032	0.0949278	4.72243e-06	7.85586e-05	4.10481
GMNN	781.766	0.566392	0.138283	4.72936e-06	7.85847e-05	4.10466
CTNND2	416.259	-0.570613	0.139554	4.7761e-06	7.92713e-05	4.10088
AC109326.1	87.6471	0.96814	0.245939	4.94308e-06	8.18572e-05	4.08694
MAP2	1815.42	-0.316996	0.0734983	4.93932e-06	8.18572e-05	4.08694
AC104695.3	27.4224	-1.36934	0.348864	4.95906e-06	8.2029e-05	4.08603
NXF1	1420.7	0.37407	0.088291	5.0998e-06	8.42618e-05	4.07437
RBM20	58.0938	-1.13016	0.28998	5.23199e-06	8.63484e-05	4.06375
DEPDC1	1053.05	0.662241	0.165319	5.36167e-06	8.83891e-05	4.0536
NUP62	1530.96	0.332648	0.0778516	5.40372e-06	8.89821e-05	4.0507
RWDD2B	272.943	-0.48484	0.118031	5.42993e-06	8.93131e-05	4.04908
POLD1	584.252	0.557508	0.137347	5.45449e-06	8.96165e-05	4.04761
NOP58	1464.1	0.417653	0.100339	5.49529e-06	9.01855e-05	4.04486
DNER	839.567	0.314153	0.073416	5.70931e-06	9.35931e-05	4.02876
CDK20	232.499	-0.543482	0.133934	5.73464e-06	9.39032e-05	4.02732
RRAS2	480.183	0.422592	0.101746	5.81415e-06	9.50988e-05	4.02183
FAM122B	1124.68	0.462465	0.112836	6.06394e-06	9.90737e-05	4.00404
PLD3	965.12	-0.375677	0.0920197	6.08027e-06	9.92297e-05	4.00336
BORCS5	140.986	-0.707847	0.179653	6.13523e-06	0.000100015	3.99993
TOMM40	1749.83	0.381772	0.0912843	6.1677e-06	0.000100433	3.99812
HSPA14	873.83	0.393982	0.0945409	6.18129e-06	0.000100542	3.99765
CNN2	4164.91	0.301969	0.0704483	6.20872e-06	0.000100876	3.99621
FBXW8	268.605	-0.548014	0.135733	6.30304e-06	0.000102295	3.99015
UBE2N	911.897	0.442825	0.107277	6.34843e-06	0.000102918	3.98751
SDF2L1	203.934	0.713694	0.181124	6.35575e-06	0.000102922	3.98749
FKBP4	1729.23	0.403174	0.0970929	6.43724e-06	0.000104127	3.98244
SLC44A2	1868.14	-0.326756	0.0785567	6.47935e-06	0.000104692	3.98009
NUP54	1438.82	0.349426	0.0832277	6.55996e-06	0.0001058	3.97551
TMEM41A	690.392	0.317988	0.0748071	6.56236e-06	0.0001058	3.97551
GTF2IRD1	648.777	-0.398282	0.0960305	6.57994e-06	0.000105967	3.97483
LIN9	224.881	0.617585	0.155041	6.58754e-06	0.000105972	3.97481
HLA-E	5526.39	-0.284198	0.0666528	6.71434e-06	0.000107894	3.967
CERS4	202.332	-0.576533	0.143596	6.75234e-06	0.000108385	3.96503
NLK	709.004	0.495725	0.122694	6.79497e-06	0.00010895	3.96277
RNF150	505.71	-0.643134	0.162545	6.81252e-06	0.000109112	3.96213
RABGGTB	1544.07	0.452837	0.110529	6.84117e-06	0.000109451	3.96078
AC089983.1	28.1087	1.44164	0.375439	6.86035e-06	0.000109638	3.96004
SCN9A	16.0217	-2.07292	0.544725	7.00573e-06	0.00011184	3.9514
CDR2	480.869	0.379743	0.091562	7.03422e-06	0.000112172	3.95012
RUNX1	1931.29	0.519315	0.129056	7.10349e-06	0.000113153	3.94633
HNRNPH1	8198.11	0.320445	0.0759963	7.1275e-06	0.000113412	3.94534
RNF114	2237.89	-0.303887	0.0722108	7.171e-06	0.000113857	3.94364
VDR	106.395	0.729717	0.186865	7.16576e-06	0.000113857	3.94364
EIF4G2	15905.4	0.203169	0.0465899	7.23505e-06	0.00011475	3.94025
PHLDA3	408.038	-0.380306	0.0925212	7.26343e-06	0.000115075	3.93902
CMTR1	2094.77	-0.302708	0.0711442	7.27797e-06	0.000115181	3.93862
PDIA6	7731.59	0.301988	0.0712099	7.31591e-06	0.000115656	3.93683
HROB	244.512	0.525495	0.131059	7.32382e-06	0.000115656	3.93683
TUFT1	1217.25	0.355917	0.0855047	7.37122e-06	0.000116279	3.9345
KLF5	289.295	0.512839	0.127834	7.43687e-06	0.000117189	3.93111
H2AC12	1284.43	0.741826	0.190326	7.48457e-06	0.000117814	3.9288
RNF4	2081.31	0.25807	0.0605436	7.49382e-06	0.000117832	3.92874
CEBPG	1393.9	-0.366164	0.0882463	7.56721e-06	0.000118731	3.92543
PSKH1	862.234	-0.476462	0.117917	7.56036e-06	0.000118731	3.92543
UNG	976.167	0.329527	0.0787706	7.64456e-06	0.000119817	3.92148
BRI3BP	526.317	0.581637	0.146777	7.68186e-06	0.000120272	3.91983
ZNF184	364.9	-0.452726	0.111767	7.8886e-06	0.000123377	3.90876
FKBP5	597.455	0.335764	0.0804361	7.99646e-06	0.000124931	3.90333
SLC29A4	93.84	-0.74375	0.192858	8.10587e-06	0.000126505	3.89789
CLU	802.409	-0.496812	0.123829	8.20549e-06	0.000127923	3.89305
PAK1IP1	840.968	0.458555	0.113809	8.49248e-06	0.000132257	3.87858
TSPAN31	223.6	-0.566653	0.143442	8.53354e-06	0.000132755	3.87695
GABPB1	596.224	0.453577	0.112637	8.64561e-06	0.000134356	3.87174
SOCS6	483.612	0.411852	0.101142	8.65909e-06	0.000134422	3.87153
RBL1	851.347	0.480259	0.11981	8.70081e-06	0.000134927	3.8699
SYT11	2726.31	-0.36642	0.0890257	8.72801e-06	0.000135206	3.86901
KIAA1958	570.714	-0.412627	0.102229	8.83113e-06	0.000136658	3.86436
SFXN1	2140.83	0.259995	0.0609745	8.92939e-06	0.000138033	3.86002
CMTM7	591.413	0.509673	0.128438	9.00019e-06	0.000138981	3.85705
CENPW	383.997	0.623368	0.159943	9.13245e-06	0.000140875	3.85117
ELOVL6	1287.64	0.283927	0.067517	9.18864e-06	0.000141592	3.84896
PPP2R1B	1151.36	0.264818	0.0625926	9.38263e-06	0.000144429	3.84034
TIPIN	417.877	0.441979	0.109507	9.3993e-06	0.000144534	3.84003
ZNNT1	59.3858	-0.907397	0.239107	9.49603e-06	0.000145868	3.83604
RPA1	4036.97	0.283898	0.0675074	9.51664e-06	0.000146032	3.83555
CD82	622.722	0.430624	0.107062	9.55406e-06	0.000146299	3.83476
POP1	1175.95	0.305474	0.0732812	9.55045e-06	0.000146299	3.83476
MTMR2	1333.84	0.316345	0.07616	9.61899e-06	0.000147139	3.83227
PSD4	663.78	-0.544896	0.138425	9.81215e-06	0.000149937	3.82409
LRRC37A3	71.7994	-0.860693	0.22727	9.99458e-06	0.000152407	3.817
TTC25	64.8233	-0.854655	0.225945	9.99425e-06	0.000152407	3.817
RNF187	1649.6	-0.312479	0.0761485	1.03194e-05	0.000157197	3.80356
PPP1R11	1199.05	-0.320208	0.0795016	1.03558e-05	0.000157587	3.80248
DUSP15	10.8571	-2.45305	0.658375	1.04444e-05	0.00015877	3.79923
NWD1	71.6553	-1.07056	0.287238	1.06298e-05	0.000161421	3.79204
TENT5C	91.6184	-0.772987	0.203806	1.07796e-05	0.000163527	3.78641
CHTF18	344.608	0.720159	0.188546	1.08464e-05	0.000164369	3.78418
THEMIS2	128.106	-0.763978	0.201952	1.09237e-05	0.000165369	3.78155
CEP128	197.14	0.66068	0.172251	1.09771e-05	0.000166005	3.77988
PREX1	676.241	-0.687151	0.180595	1.10277e-05	0.000166588	3.77836
STK39	785.739	0.29465	0.0710652	1.10383e-05	0.000166588	3.77836
AIDA	571.159	0.489428	0.122892	1.10503e-05	0.000166596	3.77833
BICD1	1117.37	-0.339195	0.0831132	1.11951e-05	0.000168607	3.77313
NUP43	1493.19	0.33177	0.0808051	1.1564e-05	0.000173984	3.75949
UBFD1	1851.9	-0.245194	0.0582353	1.16288e-05	0.000174779	3.75751
LIG1	734.421	0.334271	0.0829785	1.16439e-05	0.000174825	3.7574
USP53	446.251	0.525009	0.134643	1.17109e-05	0.000175652	3.75535
ZNF224	257.645	-0.449707	0.11346	1.17259e-05	0.000175697	3.75524
TUBG1	2185.61	0.453518	0.114462	1.17624e-05	0.000176063	3.75433
PIF1	209.22	0.57034	0.148164	1.18191e-05	0.000176732	3.75269
STK3	468.943	0.484599	0.123645	1.1836e-05	0.000176803	3.75251
LGALS3BP	14918.4	-0.287466	0.0693462	1.187e-05	0.00017713	3.75171
UCA1	21.0897	1.44816	0.393516	1.19233e-05	0.000177745	3.7502
MMS22L	927.328	0.697118	0.183914	1.19427e-05	0.000177853	3.74994
TMEM129	556.746	-0.428137	0.107434	1.1957e-05	0.000177885	3.74986
NDEL1	1046.02	0.296657	0.0719434	1.19791e-05	0.000178033	3.7495
TTI1	657.711	0.318502	0.0776441	1.20544e-05	0.00017897	3.74722
ZNF442	113.925	-0.656274	0.171991	1.20746e-05	0.000179088	3.74693
PRUNE2	896.174	-0.524185	0.13522	1.21779e-05	0.000180438	3.74367
DNAJB9	266.625	0.646859	0.169773	1.23571e-05	0.000182908	3.73777
RAD51	283.977	0.643761	0.169194	1.24648e-05	0.000184315	3.73444
TPP1	959.761	-0.424312	0.106647	1.24924e-05	0.000184537	3.73392
LRRC27	127.908	-0.66203	0.173984	1.25331e-05	0.000184952	3.73294
PGM1	1379.25	-0.271089	0.065223	1.25678e-05	0.000185277	3.73218
SLC39A6	1353.51	0.298919	0.0728237	1.27026e-05	0.000187076	3.72798
ERLIN1	1722.75	0.267908	0.0646541	1.28023e-05	0.000188354	3.72502
LINC00963	932.381	-0.543868	0.14038	1.28225e-05	0.000188463	3.72477
SEMA7A	193.071	0.744359	0.198065	1.28738e-05	0.000189026	3.72348
RUFY3	907.72	-0.40549	0.102761	1.29188e-05	0.000189497	3.7224
MIS12	616.227	0.339985	0.0837659	1.29352e-05	0.000189548	3.72228
CTNNA2	225.001	-0.482419	0.124528	1.29623e-05	0.000189755	3.72181
PAXIP1	972.618	0.296765	0.0717352	1.30032e-05	0.000190163	3.72087
DTX2	308.2	0.457317	0.116465	1.32102e-05	0.000192999	3.71445
EED	424.705	0.560864	0.145745	1.33437e-05	0.000194755	3.71051
SUMF2	4120.66	-0.293693	0.0709655	1.35263e-05	0.000197223	3.70504
GAA	846.449	-0.500939	0.128857	1.35435e-05	0.000197278	3.70492
ARL6IP6	507.01	0.476917	0.123614	1.35679e-05	0.000197436	3.70457
GNL3	2098.96	0.469832	0.120285	1.38635e-05	0.000201537	3.69564
FAM49B	1374.47	0.360101	0.0896599	1.39146e-05	0.000202079	3.69448
TRPS1	2834.5	-0.46449	0.119149	1.40165e-05	0.000203357	3.69174
KCNMA1	2026.61	-0.261332	0.0632815	1.41336e-05	0.000204853	3.68856
TWNK	677.803	0.397929	0.100311	1.4194e-05	0.000205526	3.68713
ABCF2	4158.45	0.29145	0.0714369	1.4232e-05	0.000205871	3.6864
RASA2	244.366	0.644965	0.170657	1.4257e-05	0.00020603	3.68607
MB21D2	366.876	0.431311	0.109754	1.42716e-05	0.000206037	3.68605
CRAT	1497	-0.324134	0.0799981	1.43384e-05	0.000206797	3.68446
H4C1	341.289	0.856368	0.232363	1.43565e-05	0.000206855	3.68433
DCAF5	887.899	-0.316853	0.0781295	1.4754e-05	0.000212374	3.6729
SS18	1057.8	0.277439	0.0676188	1.49528e-05	0.000215024	3.66751
FLRT3	78.704	-0.704878	0.188561	1.49727e-05	0.000215099	3.66736
RECQL	1142.59	0.356984	0.0891365	1.50943e-05	0.000216632	3.66428
H1-5	3871.08	0.667296	0.178249	1.5211e-05	0.000218094	3.66136
SMIM14	359.027	-0.587724	0.155175	1.52466e-05	0.00021839	3.66077
EFNA1	190.903	-0.54176	0.141995	1.5304e-05	0.000218863	3.65983
PSMD1	3740.31	0.219383	0.053116	1.53095e-05	0.000218863	3.65983
RTKN2	296.117	0.657856	0.175423	1.53987e-05	0.000219923	3.65773
MAPT	42.0194	-0.943563	0.258486	1.55712e-05	0.000222171	3.65331
CYHR1	1125.39	-0.308943	0.0763652	1.56307e-05	0.000222801	3.65208
PYCR1	629.827	0.347781	0.0874206	1.57041e-05	0.000223631	3.65047
MAGED1	2943.31	-0.248855	0.0603734	1.57404e-05	0.00022393	3.64989
VGLL2	42.1046	1.09669	0.301234	1.58095e-05	0.000224695	3.64841
SLC43A2	261.758	-0.486232	0.125849	1.59817e-05	0.000226922	3.64412
FAM120B	846	-0.316114	0.0784561	1.60544e-05	0.000227512	3.643
NFYA	956.288	0.313922	0.0778897	1.60412e-05	0.000227512	3.643
AC064807.1	129.774	-0.605615	0.161834	1.61327e-05	0.0002284	3.6413
PAWR	589.297	0.38332	0.0969323	1.62177e-05	0.000229161	3.63986
ZFP3	288.164	-0.47011	0.122434	1.62025e-05	0.000229161	3.63986
CHD2	2762.24	-0.356329	0.0885878	1.62449e-05	0.000229324	3.63955
CRYAB	2619.51	-0.591286	0.157375	1.63443e-05	0.000230506	3.63732
NCOA1	1276.05	-0.332171	0.0831153	1.64468e-05	0.000231728	3.63502
ODC1-DT	12.8742	-1.79775	0.498138	1.65827e-05	0.000233418	3.63187
KCNK2	45.8202	1.02447	0.282765	1.67064e-05	0.000234856	3.6292
VTRNA1-2	131.999	1.01078	0.280476	1.6717e-05	0.000234856	3.6292
COTL1	4999.51	0.379857	0.0958685	1.68073e-05	0.000235672	3.62769
ITGA2	700.846	0.556998	0.14726	1.67997e-05	0.000235672	3.62769
NDRG1	5495.28	-0.314056	0.0786689	1.69253e-05	0.0002371	3.62507
DBF4B	603.049	0.416657	0.106721	1.70686e-05	0.000238879	3.62182
ROR1	52.341	0.960469	0.261806	1.71217e-05	0.000239393	3.62089
KCTD18	289.755	-0.478664	0.1257	1.73732e-05	0.000242678	3.61497
RASGRP3	181.849	0.527747	0.138767	1.7442e-05	0.000243406	3.61367
SATB1	192.727	-0.672442	0.181626	1.76113e-05	0.000245535	3.60989
MAFB	84.3989	0.802955	0.219271	1.76297e-05	0.000245558	3.60985
PROS1	585.013	-0.483753	0.126237	1.78212e-05	0.00024799	3.60557
CAMK2D	1673.46	-0.291134	0.0721491	1.79624e-05	0.000249579	3.60279
PLK3	201.531	0.510405	0.134142	1.79695e-05	0.000249579	3.60279
CEP85	1012.96	0.333698	0.0837767	1.80162e-05	0.00024999	3.60208
MAP1A	5043.99	-0.611001	0.163131	1.85271e-05	0.000256836	3.59034
GSTA4	88.316	-0.768681	0.209588	1.87648e-05	0.000259638	3.58563
HEXIM2	121.224	-0.691379	0.188118	1.87609e-05	0.000259638	3.58563
AMD1	2143.15	0.364975	0.0934558	1.89731e-05	0.000262025	3.58166
SSBP3	468.66	-0.372322	0.0950665	1.8972e-05	0.000262025	3.58166
C22orf46	297.239	-0.51265	0.13542	1.90162e-05	0.000262374	3.58108
GGH	2379.45	0.464129	0.120842	1.91438e-05	0.00026339	3.5794
PNRC2	849.242	0.482299	0.127846	1.91418e-05	0.00026339	3.5794
STARD7-AS1	113.858	-0.661607	0.179325	1.91113e-05	0.00026339	3.5794
RHEB	3653.16	0.38115	0.0973124	1.9269e-05	0.000264863	3.57698
AKAP3	18.9518	-1.46325	0.409247	1.94101e-05	0.000266458	3.57437
ZNF580	299.755	-0.451625	0.117862	1.94215e-05	0.000266458	3.57437
TMPRSS5	183.051	-0.491548	0.129112	1.95482e-05	0.000267946	3.57195
CELSR3	177.384	-0.807366	0.223226	1.97213e-05	0.000270065	3.56853
RPL22L1	253.416	0.623506	0.168512	1.98298e-05	0.000271298	3.56655
SPRED1	745.943	0.413721	0.106136	1.99976e-05	0.000273338	3.5633
H2BC18	1332.22	0.566827	0.151612	2.00789e-05	0.000274193	3.56194
DDX21	5341.69	0.294942	0.0735179	2.0131e-05	0.000274393	3.56163
ME2	766.732	0.321607	0.0810352	2.01298e-05	0.000274393	3.56163
PTGES3	3451.74	0.562991	0.151589	2.08147e-05	0.000283448	3.54753
LINC02604	97.5287	-0.851773	0.236999	2.08536e-05	0.000283713	3.54712
MCM2	3374.6	0.398591	0.10158	2.10136e-05	0.000285625	3.5442
H2BC9	1733.24	0.688459	0.18923	2.11874e-05	0.000287721	3.54103
TMEM51	240.719	0.534736	0.143027	2.12521e-05	0.000288331	3.54011
MPP4	27.9389	1.38835	0.393014	2.13854e-05	0.000289871	3.5378
TUBA1C	8491.41	0.417061	0.108492	2.15246e-05	0.000291219	3.53578
ZSCAN31	242.607	-0.480808	0.127241	2.15145e-05	0.000291219	3.53578
KLF4	54.5028	-0.906878	0.25269	2.16579e-05	0.000292752	3.5335
HKDC1	42.2079	-1.03087	0.29189	2.16857e-05	0.000292857	3.53334
LRR1	175.979	0.562487	0.151572	2.19037e-05	0.000295528	3.5294
KIAA0513	263.412	-0.632979	0.174949	2.21705e-05	0.000298764	3.52467
PPP6R2	921.973	-0.302813	0.0762285	2.2187e-05	0.000298764	3.52467
RASA1	1264.58	0.442354	0.115974	2.22047e-05	0.000298764	3.52467
SLU7	1590.39	-0.311638	0.0791541	2.25473e-05	0.000303094	3.51842
FUT8	758.734	0.358106	0.09127	2.29089e-05	0.000307672	3.51191
PLCD1	141.841	-0.688832	0.190456	2.30278e-05	0.000308986	3.51006
MIR99AHG	419.434	-0.698067	0.193099	2.32633e-05	0.000311861	3.50604
ING4	220.145	-0.709735	0.196726	2.3344e-05	0.000312655	3.50493
GPM6A	3891.18	-0.444665	0.116605	2.34529e-05	0.000313827	3.50331
INCENP	1552.89	0.43142	0.113018	2.3481e-05	0.000313916	3.50319
ADSS2	653.963	0.413942	0.107903	2.35939e-05	0.000315138	3.5015
OXLD1	249.041	-0.517232	0.140679	2.39682e-05	0.000319845	3.49506
NAP1L1	5326.36	0.364229	0.0941592	2.3995e-05	0.000319911	3.49497
ENHO	54.374	-0.917912	0.259385	2.41628e-05	0.000321856	3.49234
SLC25A30	339.26	0.429723	0.113033	2.41877e-05	0.000321895	3.49229
UCK2	750.456	0.351947	0.0907057	2.45815e-05	0.000326838	3.48567
ATP6V1H	1370.15	-0.294706	0.0742999	2.48797e-05	0.000330503	3.48082
SIAH2	454.76	0.387682	0.100757	2.49544e-05	0.000330895	3.48031
TSPAN5	959.786	0.36109	0.0929895	2.49496e-05	0.000330895	3.48031
ITGB5	1526.36	0.33402	0.0854807	2.50867e-05	0.000332347	3.47841
NIPA2	1893.61	0.330816	0.0847145	2.56574e-05	0.000339602	3.46903
FUBP1	3330.07	0.268151	0.0673985	2.57003e-05	0.000339861	3.4687
MBD5	531.899	-0.432957	0.115549	2.63346e-05	0.000347935	3.4585
IFI27	282.808	-0.652831	0.18117	2.65006e-05	0.000349813	3.45616
TARDBP	1325.55	0.31618	0.0813125	2.66624e-05	0.000351632	3.45391
GRAMD1B	189.252	0.689746	0.192484	2.67956e-05	0.00035307	3.45214
NUP58	1556.72	0.300932	0.0767827	2.70741e-05	0.000356418	3.44804
PPL	38.6689	-1.14309	0.329319	2.71391e-05	0.000356954	3.44739
MRPL3	1764.07	0.298516	0.0762236	2.71644e-05	0.000356965	3.44737
TUBGCP3	373.933	0.404529	0.106546	2.72247e-05	0.000357438	3.4468
HCP5	164.715	-0.631713	0.174757	2.72891e-05	0.000357962	3.44616
NUP153	2591.56	0.403637	0.106481	2.73246e-05	0.000358107	3.44599
ARHGEF26	229.116	0.543878	0.148237	2.75413e-05	0.000360623	3.44295
H1-3	1863.98	0.599912	0.165331	2.76195e-05	0.000361325	3.4421
SIL1	471.463	-0.405679	0.106625	2.77747e-05	0.00036303	3.44006
HOMER3	391.693	0.473616	0.127302	2.78336e-05	0.000363475	3.43953
ZNF530	196.635	0.530175	0.144259	2.78802e-05	0.00036376	3.43918
GGCT	211.816	0.63143	0.175206	2.83535e-05	0.000369537	3.43234
TIMELESS	1052.3	0.320127	0.082322	2.83735e-05	0.000369537	3.43234
GEMIN4	1253.3	0.337075	0.0874235	2.85457e-05	0.000371449	3.4301
HSPA13	1261.95	0.365857	0.0957239	2.90824e-05	0.000377762	3.42278
SCAF8	1726.12	-0.294248	0.0750308	2.90634e-05	0.000377762	3.42278
FLCN	1007.4	-0.37159	0.0974196	2.93998e-05	0.000381546	3.41845
RCL1	365.23	0.4469	0.119704	2.95831e-05	0.000383585	3.41614
DNAJB11	1435.58	0.472632	0.127547	2.97939e-05	0.000385977	3.41344
GLCE	455.873	0.383944	0.101181	2.99581e-05	0.000387761	3.41144
HASPIN	461.129	0.398623	0.105585	3.01774e-05	0.000390254	3.40865
SLC43A3	232.788	0.507552	0.138891	3.06079e-05	0.000395471	3.40288
DYRK1B	240.965	-0.571177	0.157232	3.08312e-05	0.000398005	3.40011
KDM5B	1353.8	-0.35606	0.0924556	3.08597e-05	0.000398022	3.40009
HAP1	83.3562	-0.759076	0.21494	3.1119e-05	0.000400511	3.39739
HPS1	640.28	-0.383841	0.10201	3.10819e-05	0.000400511	3.39739
IFI6	8665.53	-0.541735	0.149194	3.11348e-05	0.000400511	3.39739
SEZ6L2	75.8064	-0.770774	0.219225	3.13169e-05	0.000402501	3.39523
SHISA5	4525.31	-0.285766	0.0733487	3.1363e-05	0.00040274	3.39498
IFI44L	4636.71	-0.420324	0.112549	3.17588e-05	0.000407107	3.39029
TMEM109	1342.44	0.376307	0.0993289	3.17569e-05	0.000407107	3.39029
AHNAK2	1662.66	-0.695541	0.197054	3.17921e-05	0.000407178	3.39022
CACFD1	118.823	-0.646599	0.181842	3.18317e-05	0.000407328	3.39006
GMDS-DT	92.623	-0.641819	0.179506	3.2026e-05	0.000409457	3.38779
PPP1CC	2078.78	0.416118	0.111205	3.24051e-05	0.000413943	3.38306
NUP93	2526.88	0.329829	0.0857138	3.26016e-05	0.00041609	3.38081
RHBDD2	1133.26	-0.299306	0.0779031	3.26414e-05	0.000416235	3.38066
NDC80	1315.4	0.412633	0.107897	3.27221e-05	0.0004169	3.37997
CLDN12	451.684	0.548449	0.15232	3.29472e-05	0.000419403	3.37737
UBA7	501.674	-0.516579	0.141531	3.31624e-05	0.000421776	3.37492
AUNIP	229.951	0.458785	0.124444	3.36108e-05	0.000427109	3.36946
DACH1	185.221	-0.597641	0.16814	3.36676e-05	0.000427458	3.36911
ERI2	235.477	0.503045	0.137645	3.37468e-05	0.000428094	3.36846
H3C3	2423.37	0.655376	0.185117	3.38428e-05	0.000428939	3.3676
HAUS6	1026.21	0.489539	0.134266	3.40457e-05	0.000431137	3.36538
CBFB	2054.29	0.417817	0.112241	3.41462e-05	0.000432037	3.36448
CCNE2	439.361	0.554266	0.153937	3.42552e-05	0.000433042	3.36347
DLX6-AS1	65.3263	-0.9263	0.268644	3.43389e-05	0.000433725	3.36279
TPP2	896.359	0.335688	0.0877553	3.43811e-05	0.000433884	3.36263
SPHK1	613.281	0.512927	0.141691	3.50956e-05	0.000442519	3.35407
MATN2	710.676	-0.352241	0.0934296	3.56822e-05	0.000449529	3.34724
GPN3	244.065	0.552933	0.153784	3.57387e-05	0.000449853	3.34693
KRCC1	224.173	-0.596058	0.168211	3.58832e-05	0.000451284	3.34555
SSBP2	304.215	-0.467715	0.129339	3.59496e-05	0.000451731	3.34512
ARHGEF6	813.049	-0.417745	0.11267	3.63581e-05	0.000456472	3.34059
SLC3A2	6960.89	-0.327406	0.0857712	3.68068e-05	0.000461709	3.33563
ARID5B	5192.17	-0.368337	0.0979359	3.68464e-05	0.000461811	3.33554
ZDHHC1	182.143	-0.577159	0.162128	3.72405e-05	0.000466351	3.33129
CDC42SE1	2205.57	0.225306	0.0568408	3.73805e-05	0.000467703	3.33003
MARCHF1	225.03	-0.512141	0.142127	3.76947e-05	0.000471232	3.32677
CYTOR	433.575	0.432411	0.117963	3.77956e-05	0.00047209	3.32597
MAPK8IP1	466.33	-0.422823	0.115442	3.79211e-05	0.000473254	3.32491
ANK1	106.834	0.686733	0.196905	3.82916e-05	0.000477471	3.32105
C6orf141	276.607	-0.493096	0.135923	3.85118e-05	0.000479518	3.31919
MRE11	622.569	0.454878	0.125455	3.85213e-05	0.000479518	3.31919
PPP2R2A	1175.07	0.259703	0.0666183	3.86427e-05	0.000480544	3.31827
WDR63	55.1174	-0.834703	0.24324	3.86694e-05	0.000480544	3.31827
LARP6	1515.79	-0.376904	0.100772	3.88052e-05	0.000481823	3.31711
CORO2B	252.41	0.492976	0.136517	3.88461e-05	0.000481922	3.31702
CCDC121	73.5437	-0.862102	0.25223	3.88973e-05	0.000482149	3.31682
BICC1	1065.65	0.456365	0.124803	3.95487e-05	0.000489716	3.31006
SLC12A2	1102.54	0.542855	0.151261	3.95747e-05	0.000489716	3.31006
EYA4	1229.8	-0.288803	0.0748154	3.96377e-05	0.000490081	3.30973
VPS35L	375.923	-0.407159	0.11026	3.97518e-05	0.000491077	3.30885
IPO7	4779.48	0.418636	0.113063	3.99319e-05	0.000492886	3.30725
AC002401.4	124.412	0.724166	0.209334	4.00818e-05	0.00049432	3.30599
SH3RF1	473.915	0.359363	0.0951089	4.02782e-05	0.000496324	3.30423
HSPA6	25.7491	1.83119	0.552938	4.07871e-05	0.000502172	3.29915
CKS1B	622.973	0.577094	0.163498	4.10251e-05	0.000504677	3.29699
IFT46	242.437	-0.492434	0.136657	4.10628e-05	0.000504717	3.29695
BUB3	2159.89	0.343654	0.0912351	4.14457e-05	0.000508997	3.29328
PGP	303.254	0.540579	0.15296	4.174e-05	0.000512181	3.29058
LRIG3	651.938	-0.277624	0.072345	4.18504e-05	0.000513106	3.28979
BIRC2	1470.35	0.402922	0.109299	4.2533e-05	0.000521038	3.28313
TRIM45	367.677	-0.3944	0.107258	4.28745e-05	0.000524783	3.28002
CACNG4	153.601	0.5597	0.158225	4.29198e-05	0.000524899	3.27992
FAM198B-AS1	45.1539	-1.14287	0.344447	4.38925e-05	0.000536057	3.27079
SOX5	203.771	-0.583368	0.165941	4.39055e-05	0.000536057	3.27079
ZNF697	1443.66	0.480391	0.133637	4.41446e-05	0.000538527	3.26879
PLCD4	76.7874	-0.741645	0.216404	4.41884e-05	0.000538613	3.26872
TCN2	97.4275	-0.663492	0.191979	4.42962e-05	0.000539478	3.26803
GOLGA1	721.679	-0.291029	0.0769799	4.4435e-05	0.000540718	3.26703
TBKBP1	153.417	-0.545406	0.154346	4.49326e-05	0.000546319	3.26255
ST6GALNAC2	54.726	-1.15269	0.346398	4.4975e-05	0.000546381	3.2625
SLIT2	4954.09	0.496192	0.13883	4.52456e-05	0.000549212	3.26026
ELAVL1	2771.91	0.201412	0.051477	4.53517e-05	0.000550045	3.2596
APLP1	584.812	-0.332838	0.0885027	4.56313e-05	0.000552978	3.25729
SLC38A11	55.3681	0.962492	0.287219	4.60062e-05	0.00055706	3.2541
C17orf97	68.918	-0.828621	0.246055	4.65668e-05	0.000563382	3.2492
SMPD4	1713.36	0.306171	0.0808277	4.66811e-05	0.000564298	3.24849
SEPTIN9	10112.2	-0.366145	0.0989665	4.76228e-05	0.000575206	3.24018
GLO1	2577.84	0.434236	0.119816	4.76836e-05	0.000575466	3.23998
LGALS3	1019.03	-0.535649	0.152174	4.77827e-05	0.000576187	3.23944
WBP1L	1140.08	-0.26804	0.0696079	4.79878e-05	0.000578184	3.23793
ZNF317	1264.99	-0.327971	0.0876893	4.84576e-05	0.000583365	3.23406
ESM1	12.2632	2.25579	0.669681	4.85389e-05	0.000583862	3.23369
C1orf112	287.142	0.426108	0.117561	4.86524e-05	0.000584748	3.23303
GPSM2	800.35	0.354315	0.0956261	4.87786e-05	0.000585783	3.23226
UBA6-AS1	451.842	-0.370562	0.101007	4.88242e-05	0.00058585	3.23221
ORAI3	73.8357	-0.851191	0.25406	4.89202e-05	0.000586522	3.23172
KIFAP3	672.806	-0.442562	0.122214	4.905e-05	0.000587596	3.23092
CEP135	1050.64	0.385629	0.10487	4.94503e-05	0.000591908	3.22775
RAI14	2993.38	0.240798	0.0623438	4.96651e-05	0.000593993	3.22622
CNTROB	1376.9	0.3542	0.0956679	5.01105e-05	0.000598831	3.2227
SLC6A9	328.898	0.492563	0.138731	5.02318e-05	0.00059979	3.222
SULF2	1465.93	-0.244543	0.063292	5.03011e-05	0.000600128	3.22176
ZNF146	2185.38	0.32112	0.0862571	5.05367e-05	0.000602449	3.22008
CCDC30	52.8443	-0.823354	0.244124	5.05889e-05	0.00060258	3.21999
HNRNPA3	4075.77	0.305464	0.0810939	5.07405e-05	0.000603894	3.21904
TEX10	507.297	0.366848	0.0997869	5.10571e-05	0.000606676	3.21704
TRIM38	457.622	-0.340456	0.0926517	5.10566e-05	0.000606676	3.21704
TIMM21	299.392	0.534652	0.152172	5.11063e-05	0.000606768	3.21698
PIP4K2C	1074.51	-0.287307	0.077585	5.12381e-05	0.00060784	3.21621
OLFML2A	272.019	-0.641146	0.187164	5.14389e-05	0.000609728	3.21486
UHRF1	1626.05	0.384589	0.105094	5.17587e-05	0.000613023	3.21252
NPAS2	147.004	0.562679	0.16159	5.24809e-05	0.000621074	3.20686
TMEM63C	31.7981	-1.2632	0.386271	5.28027e-05	0.000624377	3.20455
OXSR1	2099.59	0.258042	0.0673366	5.31656e-05	0.00062816	3.20193
MDK	187.913	-0.728192	0.214237	5.39492e-05	0.000636906	3.19592
G3BP1	5113.1	0.245455	0.0640248	5.40478e-05	0.000637555	3.19548
EFEMP1	9079.9	0.371373	0.100187	5.47366e-05	0.00064516	3.19033
H2BC3	980.415	0.723592	0.214906	5.4783e-05	0.000645188	3.19031
ZNF528	338.883	-0.419544	0.117382	5.56356e-05	0.000654702	3.18396
GPX8	948.637	0.330721	0.0891361	5.57569e-05	0.000655602	3.18336
H2BC11	1563.68	0.706109	0.210037	5.70435e-05	0.000670193	3.1738
PLEKHA7	179.37	-0.498827	0.142511	5.72721e-05	0.000672339	3.17241
AC022364.1	11.8109	-1.94571	0.590871	5.76606e-05	0.000676357	3.16982
DKK1	9241.38	0.410897	0.114294	5.81401e-05	0.00068129	3.16667
ETV1	195.585	0.604479	0.177059	5.81742e-05	0.00068129	3.16667
AGT	35.7584	-0.965201	0.293112	5.84127e-05	0.000683536	3.16524
MHENCR	105.962	-0.688828	0.205341	5.85112e-05	0.000684142	3.16485
TPM3	6867.47	0.272064	0.0715923	5.85686e-05	0.000684267	3.16477
NUS1	633.16	0.387144	0.107193	5.88693e-05	0.000687231	3.1629
ZNF554	52.6722	-0.85661	0.258552	5.90505e-05	0.000688797	3.16191
WDR62	809.775	0.457186	0.12877	5.95321e-05	0.000693862	3.15873
BOP1	1596.43	0.320211	0.0863141	5.97993e-05	0.000696421	3.15713
H2AC4	689.785	0.663102	0.19622	5.98745e-05	0.000696743	3.15693
ORC1	592.475	0.354371	0.0968876	6.0351e-05	0.00070173	3.15383
KIF18A	608.514	0.472004	0.134278	6.04806e-05	0.000702679	3.15324
ZNF627	354.696	-0.442328	0.125321	6.10758e-05	0.000709032	3.14933
RAD23B	3472.8	0.237467	0.0622741	6.15695e-05	0.000714196	3.14618
USP14	2935.03	0.296218	0.0796502	6.17477e-05	0.000715696	3.14527
PHYH	171.487	-0.503045	0.145615	6.23947e-05	0.000722623	3.14109
CCNYL1	406.109	0.395432	0.109842	6.30223e-05	0.000729315	3.13708
CTBP2	1282.84	0.265259	0.070882	6.33998e-05	0.000733104	3.13483
KIDINS220	2552.82	-0.335518	0.0917386	6.36396e-05	0.000735296	3.13354
ISG15	4223.23	-0.596799	0.178867	6.42881e-05	0.000742203	3.12948
HEIH	277.241	-0.484123	0.138709	6.46677e-05	0.000745998	3.12726
PHGDH	4038.69	0.322647	0.0874518	6.51406e-05	0.000749681	3.12512
SCG2	271.151	-0.451575	0.128828	6.50799e-05	0.000749681	3.12512
SIPA1L2	1385.35	-0.373241	0.103747	6.51134e-05	0.000749681	3.12512
DHRS3	4322.93	-0.320199	0.0872335	6.57718e-05	0.00075635	3.12128
GLA	567.081	0.536673	0.155413	6.60381e-05	0.000758237	3.1202
IQCK	59.0535	-0.760274	0.230433	6.60395e-05	0.000758237	3.1202
SPRY2	271.269	0.392785	0.109552	6.61407e-05	0.000758804	3.11987
RASSF4	444.68	-0.343615	0.0942804	6.65162e-05	0.000761918	3.11809
TRMU	628.503	0.347669	0.0956374	6.65039e-05	0.000761918	3.11809
RHBDD3	236.321	-0.443779	0.126954	6.69211e-05	0.000765957	3.1158
EEF1A2	1457.98	-0.326717	0.0892354	6.70144e-05	0.000766425	3.11553
API5	2484.92	0.320721	0.0872393	6.71706e-05	0.000767013	3.1152
CTBP1-DT	339.783	-0.501241	0.144912	6.71571e-05	0.000767013	3.1152
KIFC3	2055.64	0.333621	0.0894858	6.7549e-05	0.000770732	3.1131
GMPS	1970.95	0.250122	0.0662566	6.78149e-05	0.000773163	3.11173
MET	9573.96	0.402991	0.11321	6.8806e-05	0.000783852	3.10577
HOXB13	124.234	-0.588491	0.174396	6.88918e-05	0.00078422	3.10556
H2BC8	685.739	0.603123	0.179378	6.89524e-05	0.0007843	3.10552
SMARCA2	1772.12	-0.277976	0.0743899	6.95574e-05	0.000790568	3.10206
RFX3-AS1	24.1783	-1.46232	0.456429	6.96678e-05	0.000791208	3.10171
FCF1	812.974	0.281555	0.0765747	6.97226e-05	0.000791216	3.1017
NEK9	963.275	-0.373627	0.104542	7.11232e-05	0.000806309	3.0935
SYNCRIP	4434.27	0.37075	0.103207	7.11628e-05	0.000806309	3.0935
LSM3	895.499	0.452179	0.129384	7.12802e-05	0.000807016	3.09312
ZNFX1	5925.38	-0.387311	0.108861	7.18393e-05	0.000812716	3.09006
RPP30	571.32	0.391098	0.109798	7.24824e-05	0.000819358	3.08653
SOCS2	786.922	0.330901	0.0910397	7.26704e-05	0.000820851	3.08574
GINS3	566.269	0.460784	0.13265	7.30941e-05	0.000824364	3.08388
ZKSCAN1	1923.4	-0.454175	0.130598	7.30933e-05	0.000824364	3.08388
BISPR	21.7423	-1.31454	0.411559	7.32382e-05	0.000824718	3.08369
MTHFR	398.85	-0.600407	0.178946	7.32196e-05	0.000824718	3.08369
SLC25A5	6102.04	0.412057	0.116442	7.33643e-05	0.000825503	3.08328
THBS1	36253.9	0.34151	0.0932106	7.34254e-05	0.000825557	3.08325
DDIT3	596.092	-0.508734	0.148544	7.37311e-05	0.000828358	3.08178
VPS8	1413.49	-0.37216	0.106493	7.38036e-05	0.000828536	3.08169
HMGCS1	1321.5	0.316634	0.0865914	7.38722e-05	0.000828671	3.08162
PIP5K1A	3130.35	0.236005	0.0620922	7.40135e-05	0.000829619	3.08112
CCDC117	518.994	0.414391	0.117489	7.43371e-05	0.000831973	3.07989
KMT5A	791.311	0.304348	0.0829643	7.42877e-05	0.000831973	3.07989
ARHGEF28	331.999	0.461133	0.13289	7.4437e-05	0.000832455	3.07964
PINK1	950.164	-0.308745	0.0844402	7.45311e-05	0.000832871	3.07942
H2AC13	1244.61	0.596737	0.178254	7.48572e-05	0.000835876	3.07786
APOL2	1055.88	-0.323562	0.0893071	7.50647e-05	0.000837555	3.07699
AC234917.3	89.9489	-0.695488	0.212213	7.56008e-05	0.000842894	3.07423
PHF19	1707.68	0.289634	0.0775751	7.61438e-05	0.000848302	3.07145
AC016831.6	81.4578	0.777345	0.238632	7.67332e-05	0.000854218	3.06843
CEP72	158.878	0.54431	0.160574	7.68627e-05	0.00085501	3.06803
NTN4	355.488	-0.36049	0.10119	7.87299e-05	0.000875116	3.05793
EDEM1	1844.12	0.371913	0.104338	8.01882e-05	0.000890649	3.05029
MAPK8IP2	42.6478	-1.01448	0.319434	8.06929e-05	0.000895575	3.0479
CUTALP	248.865	-0.403283	0.116049	8.09075e-05	0.000897277	3.04707
SLC7A6	1388.33	0.384761	0.108734	8.1181e-05	0.000899628	3.04594
CBX1	2703.91	0.239145	0.0637617	8.16293e-05	0.000903912	3.04387
ATAD5	662.824	0.647699	0.196694	8.229e-05	0.000910111	3.04091
FANCD2	917.386	0.32095	0.0886708	8.23208e-05	0.000910111	3.04091
SLC38A7	695.911	-0.374705	0.105841	8.23757e-05	0.000910111	3.04091
ACP6	673.975	-0.376519	0.106343	8.25383e-05	0.00091122	3.04038
KRT81	3258.49	0.481643	0.141351	8.30689e-05	0.000916387	3.03792
TSPYL2	260.804	0.444184	0.128398	8.36625e-05	0.000922241	3.03516
STK36	426.591	-0.443973	0.12856	8.46433e-05	0.00093235	3.03042
HELLS	1390.87	0.603867	0.182413	8.59943e-05	0.000946519	3.02387
H2AC16	922.704	0.668788	0.205349	8.69965e-05	0.000956831	3.01916
ESPL1	822.261	0.521865	0.15547	8.76679e-05	0.000963491	3.01615
ZNF767P	274.933	-0.375437	0.107407	8.77397e-05	0.000963557	3.01612
RFT1	418.256	0.325498	0.0904415	8.83926e-05	0.00097	3.01323
MTBP	284.166	0.513775	0.152549	8.96708e-05	0.000983289	3.00732
UTP4	2471	0.308114	0.0851535	9.03394e-05	0.000989879	3.00442
TOR1B	511.641	0.348217	0.0979336	9.07843e-05	0.00099401	3.00261
FCGRT	240.941	-0.675614	0.206469	9.20989e-05	0.00100765	2.99669
CRYL1	179.672	-0.579218	0.174223	9.22478e-05	0.00100853	2.99631
SMURF2	1151.21	0.325892	0.0913306	9.32255e-05	0.00101845	2.99206
RAB23	530.162	0.435188	0.126862	9.36848e-05	0.00102271	2.99025
GRIA3	33.6043	-1.05432	0.337396	9.38089e-05	0.0010233	2.99
AKR1C3	555.256	-0.544768	0.163953	9.42622e-05	0.00102748	2.98823
KALRN	158.035	-0.569238	0.171795	9.43705e-05	0.00102789	2.98805
SGK1	1537.89	0.367343	0.10401	9.44402e-05	0.00102789	2.98805
GRPR	42.092	0.887847	0.28116	9.4911e-05	0.00103225	2.98622
FAM76A	245.318	-0.463038	0.136655	9.51263e-05	0.00103372	2.9856
HMGB1	2339.36	0.406169	0.116993	9.51881e-05	0.00103372	2.9856
CKS2	1100.97	0.541994	0.16294	9.52778e-05	0.00103393	2.98551
FAR1	906.94	0.390126	0.111767	9.54813e-05	0.00103508	2.98503
RAB3B	1073.26	0.536498	0.159814	9.55253e-05	0.00103508	2.98503
SLC2A6	326.645	0.420055	0.122081	9.63706e-05	0.00104347	2.98152
H2AC15	333.587	0.700353	0.217192	9.70022e-05	0.00104919	2.97914
PRPS1	1109.02	0.336392	0.0941602	9.70428e-05	0.00104919	2.97914
SF3A2	1247.16	0.287399	0.0798611	9.73356e-05	0.00105158	2.97816
RBM5	993.424	-0.245355	0.0665902	9.76289e-05	0.00105397	2.97717
CARD6	319.111	-0.364879	0.104462	9.84287e-05	0.00106104	2.97427
PTP4A2	4018.11	0.224541	0.0604384	9.8374e-05	0.00106104	2.97427
NLGN3	19.5575	-1.31676	0.427842	0.000101615	0.00109429	2.96087
PA2G4	1944.01	0.389414	0.111356	0.000101662	0.00109429	2.96087
HMGXB4	598.228	0.307979	0.0859008	0.000102192	0.00109918	2.95893
BMPR1B	164.384	-0.578473	0.17658	0.00010236	0.00109937	2.95886
WDR19	432.015	-0.394174	0.114014	0.000102291	0.00109937	2.95886
LAMP1	3637.3	-0.168233	0.0445277	0.000103212	0.00110771	2.95557
CDH6	398.488	-0.354988	0.101897	0.000103608	0.00111111	2.95424
LINC00702	119.05	0.643543	0.199129	0.00010368	0.00111111	2.95424
HACD3	3180.37	0.232012	0.0627679	0.000104068	0.00111438	2.95296
UBE2T	620.165	0.564995	0.172619	0.000104138	0.00111438	2.95296
HAUS8	328.37	0.525894	0.158792	0.000105095	0.00112381	2.94931
CYFIP2	1254.31	-0.318506	0.0896629	0.000106538	0.0011384	2.9437
ATP1A1	44701	-0.169377	0.045776	0.000108219	0.00115552	2.93722
CAPN1	2424	-0.252281	0.0684619	0.000108661	0.0011594	2.93577
IARS1	4325.49	0.186297	0.0497309	0.000109257	0.0011649	2.93371
IDNK	33.4489	-0.930043	0.299462	0.000109838	0.00117024	2.93172
SUV39H1	512.707	0.383553	0.111129	0.000110279	0.00117409	2.9303
KCNB1	37.1629	-0.988816	0.321259	0.000111906	0.00119045	2.92429
LINC00467	120.302	-0.5542	0.170172	0.000111978	0.00119045	2.92429
SHMT2	1770.45	0.275775	0.0765082	0.000112729	0.00119756	2.9217
DIP2B	1085.59	-0.430906	0.127222	0.000113481	0.00120468	2.91913
AC007114.1	33.2642	-1.06781	0.350102	0.000113631	0.00120539	2.91887
MAN1A1	789.658	0.44086	0.130552	0.000114429	0.00121298	2.91615
AC020916.1	718.174	0.558635	0.171416	0.000114609	0.00121313	2.91609
TFAM	1200.94	0.415843	0.122686	0.000114567	0.00121313	2.91609
TMEM30A	4023.71	0.45732	0.135361	0.00011472	0.00121343	2.91598
IFT172	661.113	-0.29489	0.0825774	0.000114896	0.00121442	2.91563
SUN1	1487.87	0.310452	0.0862112	0.000115488	0.00121979	2.91372
ARMC9	392.03	-0.340239	0.0978464	0.00011717	0.00123666	2.90775
SFPQ	6430.14	0.154091	0.0410664	0.000117676	0.00124111	2.90619
DCK	575.441	0.589762	0.183415	0.000118439	0.00124736	2.90401
NPAS3	124.929	-0.557797	0.171226	0.000118356	0.00124736	2.90401
ALG10	83.3207	0.71386	0.22644	0.000120005	0.00126277	2.89867
KIF20B	1132.27	0.640227	0.200875	0.000120075	0.00126277	2.89867
LSM11	275.237	0.457968	0.137154	0.000120284	0.00126406	2.89823
CRIM1	8705.07	0.398149	0.117759	0.000120734	0.00126788	2.89692
NAB1	758.763	0.332393	0.0951132	0.00012085	0.00126818	2.89682
TP53INP2	636.898	-0.424216	0.125976	0.000121663	0.00127581	2.89422
DNAH17	24.1343	1.29473	0.428123	0.000122208	0.0012806	2.89259
HEATR1	1855.73	0.396301	0.115926	0.000122352	0.0012812	2.89238
RPL39	1237.33	0.383975	0.11293	0.00012403	0.00129784	2.88678
EPHA5-AS1	31.3923	-1.11117	0.370227	0.000124304	0.00129888	2.88643
SPARC	23844.9	-0.225687	0.0618538	0.000124307	0.00129888	2.88643
CIRBP	1963.17	-0.296507	0.0856156	0.000125472	0.00131012	2.88269
IDI1	653.626	0.45724	0.138809	0.000126646	0.00132143	2.87895
CASP1	270.38	-0.455516	0.137407	0.000126926	0.00132341	2.87831
BCL2L12	422.56	0.565036	0.17531	0.000127621	0.00132971	2.87624
HRCT1	532.572	-0.493611	0.15034	0.000127985	0.00133256	2.87531
ZNF536	95.9026	-0.661557	0.209614	0.000128946	0.00134161	2.87237
PLPP6	139.823	-0.558399	0.172941	0.000129452	0.00134592	2.87098
SMIM13	490.677	0.39368	0.115228	0.000131394	0.00136514	2.86482
DNAH7	30.0295	-1.03988	0.344371	0.000131801	0.00136839	2.86379
ZNF623	865.512	-0.308108	0.0886382	0.000132723	0.00137699	2.86107
RIOK1	421.036	0.348876	0.100914	0.000133435	0.0013834	2.85905
PPM1H	68.7703	-0.737191	0.238309	0.000134499	0.00139344	2.85591
BTBD2	875.422	-0.30003	0.0853737	0.000135058	0.00139824	2.85442
EXOC6B	1113.66	-0.251532	0.0696742	0.000135232	0.00139905	2.85417
H2AC8	1560.27	0.552588	0.171983	0.000136109	0.00140714	2.85166
EFHD1	70.9613	-0.763302	0.248317	0.000138113	0.00142684	2.84562
ERCC2	1908.2	0.4165	0.124324	0.000138683	0.00143172	2.84414
FRMD4A	728.765	0.428557	0.128591	0.00013909	0.00143491	2.84318
AL391422.4	144.715	-0.525824	0.16318	0.000139196	0.00143499	2.84315
H3C2	2906.32	0.625038	0.197842	0.000139831	0.00144053	2.84148
SLC27A6	35.2813	-0.955644	0.316156	0.000140171	0.00144301	2.84073
ZNF18	169.632	-0.458774	0.138723	0.000140356	0.0014439	2.84046
ID2-AS1	62.0621	-0.83988	0.275518	0.000141089	0.00144839	2.83911
RAD51C	578.155	0.359967	0.105298	0.000141018	0.00144839	2.83911
ZC3H6	372.223	-0.566986	0.177856	0.000141061	0.00144839	2.83911
ADRA1B	196.982	0.406324	0.120952	0.000141623	0.00145285	2.83778
ZBTB20	1901.54	-0.486297	0.149611	0.000142847	0.00146438	2.83435
FAS	392.619	0.499403	0.153673	0.000143077	0.00146571	2.83395
SESN2	357.5	0.407927	0.12189	0.000143574	0.00146977	2.83275
RAN	5504.3	0.414467	0.128726	0.000144037	0.00147349	2.83165
TPK1	28.6059	-1.04876	0.350193	0.000144584	0.00147805	2.83031
AMIGO1	209.058	-0.457907	0.138811	0.000144734	0.00147854	2.83017
LPXN	238.377	0.475603	0.145495	0.000145099	0.00147918	2.82998
MUS81	556.636	0.324897	0.0939623	0.000145095	0.00147918	2.82998
NRAV	313.797	-0.357795	0.106201	0.00014499	0.00147918	2.82998
AL590666.2	58.3823	-0.780813	0.25425	0.000145752	0.0014848	2.82833
DKK3	5661.54	0.212942	0.0589475	0.000145997	0.00148627	2.8279
FASTKD5	453.368	0.331995	0.0967185	0.000148844	0.0015142	2.81982
DNAJC3	1204.35	0.329625	0.0956935	0.000149144	0.00151591	2.81933
KAT14	265.098	-0.364757	0.108384	0.000149219	0.00151591	2.81933
SMC4	5815.44	0.407231	0.12232	0.000149574	0.00151846	2.8186
GINS2	540.057	0.44559	0.135514	0.000150151	0.00152326	2.81723
SEPTIN10	513.637	0.30651	0.0880674	0.000151242	0.00153326	2.81438
CCT2	3575.44	0.314976	0.0904239	0.000153249	0.00155199	2.80911
LINC02035	181.45	-0.534442	0.1673	0.000153301	0.00155199	2.80911
B4GALNT1	926.803	0.277307	0.0794136	0.000153503	0.00155296	2.80884
LATS2	796.151	0.396885	0.118676	0.000153637	0.00155324	2.80876
PFAS	1594.15	0.507621	0.158003	0.000154524	0.00156113	2.80656
H4C9	332.216	0.693812	0.225856	0.000155189	0.00156677	2.805
MTA2	3062.53	0.269475	0.0763674	0.000155571	0.00156845	2.80453
SERPINB8	338.252	0.335249	0.0978608	0.000155537	0.00156845	2.80453
USP20	374.66	-0.395221	0.119194	0.000157247	0.00158426	2.80017
RRAGB	137.77	-0.452772	0.138478	0.000157997	0.00159073	2.7984
DNAJC18	366.207	-0.343635	0.101295	0.000158926	0.00159894	2.79617
PUM3	1572.35	0.25794	0.0728204	0.000159031	0.00159894	2.79617
USP11	1613.8	-0.237033	0.0676398	0.000159523	0.00160279	2.79512
H3C8	1526.72	0.630839	0.203622	0.000159766	0.00160413	2.79476
IFRD2	1024.47	0.395638	0.118857	0.000161285	0.00161716	2.79125
MMUT	1297.33	-0.226039	0.0626281	0.000161207	0.00161716	2.79125
EPRS1	3482.43	0.194708	0.0538292	0.000164119	0.00164445	2.78398
SAPCD2	551.788	0.537946	0.169994	0.000164232	0.00164446	2.78398
UBE2G1	1435.02	0.316288	0.0919204	0.000164655	0.00164756	2.78316
LRRC49	223.486	0.519987	0.162481	0.000166654	0.00166643	2.77821
SLC25A37	563.603	0.335007	0.0982735	0.000167076	0.0016695	2.77741
KCNJ2	262.789	0.510778	0.160029	0.000169016	0.00168774	2.7727
PSMC6	1000.89	0.313381	0.0911337	0.000169436	0.00169078	2.77191
U2SURP	2374.61	0.338556	0.0981441	0.000169751	0.00169277	2.7714
APLP2	11734.2	0.15357	0.0415173	0.000170217	0.00169626	2.77051
AC005329.1	41.5015	-0.932962	0.316176	0.000170589	0.00169881	2.76986
GTPBP4	1392.2	0.234286	0.0659239	0.000170893	0.00170068	2.76938
BHLHE40	3744.94	-0.218443	0.0601337	0.000171443	0.001705	2.76828
PRPF40B	169.005	-0.436689	0.134008	0.000174118	0.00173042	2.76185
FJX1	382.207	0.41199	0.125163	0.000175434	0.00174232	2.75887
NUP88	1473.47	0.307936	0.0899857	0.000176731	0.00175401	2.75597
MAP2K6	110.386	-0.57756	0.185732	0.000177128	0.00175676	2.75529
ZNF616	177.551	-0.460103	0.143408	0.000177284	0.00175712	2.7552
C21orf58	244.743	0.396488	0.119644	0.000177551	0.00175857	2.75484
SEC31A	2493.24	-0.19082	0.052851	0.000178565	0.00176622	2.75295
SLC2A1	4479.45	0.203178	0.0565882	0.000178523	0.00176622	2.75295
PINLYP	36.1762	1.02715	0.351289	0.000178932	0.00176866	2.75236
SCRG1	90.3795	-0.902969	0.306312	0.000179393	0.00177202	2.75153
ARPC5L	608.948	0.454034	0.140715	0.000180549	0.00178224	2.74903
CORO1B	1182.62	-0.297325	0.0864263	0.00018108	0.00178627	2.74805
CHAC1	119.601	0.583541	0.188	0.000181219	0.00178644	2.74801
C12orf66	134.542	-0.495247	0.156752	0.000181447	0.00178749	2.74776
CBLB	261.42	-0.46264	0.143723	0.00018157	0.00178749	2.74776
PPID	612.58	0.364792	0.109333	0.000183928	0.00180949	2.74244
ITGA5	1820.15	0.351974	0.103756	0.000184455	0.00181346	2.74149
PLAAT3	781.214	-0.378398	0.113901	0.000186036	0.00182655	2.73837
PRKAR1B	129.117	-0.519233	0.165868	0.00018601	0.00182655	2.73837
UBE2H	7903.81	-0.2069	0.0579359	0.000186391	0.00182881	2.73783
CEND1	115.295	-0.633939	0.207794	0.000186618	0.00182981	2.73759
LHFPL6	876.168	0.325926	0.0962588	0.000187763	0.0018398	2.73523
GCNT2	743.58	-0.317931	0.093189	0.000188553	0.00184631	2.7337
BAALC	112.447	-0.661566	0.2182	0.0001894	0.00185306	2.73211
SYT12	105.566	0.644005	0.211301	0.000189496	0.00185306	2.73211
SGMS2	229.72	0.466832	0.14572	0.000190629	0.00186289	2.72981
INPP5F	727.093	0.263721	0.0757036	0.00019079	0.00186323	2.72973
LRRFIP1P1	47.6339	-0.746627	0.249561	0.000191524	0.00186914	2.72836
DBNDD1	559.965	-0.325627	0.0961461	0.000191741	0.00187001	2.72816
SLC26A6	562.241	0.346985	0.103458	0.000192201	0.00187325	2.7274
LMO7	678.413	0.33539	0.0986765	0.000193633	0.00188596	2.72447
CUL1	3852.97	0.169356	0.0468146	0.000194496	0.0018931	2.72283
HEXA	1017.78	-0.289912	0.0847906	0.000195185	0.00189729	2.72187
SEMA3A	3032.85	0.255324	0.0730403	0.000195146	0.00189729	2.72187
H3C10	1640.09	0.623769	0.20356	0.000195365	0.00189777	2.72176
LNCAROD	501.773	0.272306	0.0786595	0.000198538	0.00192732	2.71505
AL691432.2	46.6129	-0.808466	0.275024	0.00019887	0.00192798	2.7149
CEP152	498.915	0.358836	0.107863	0.000198846	0.00192798	2.7149
POMP	1119.41	0.394512	0.120801	0.000199767	0.0019354	2.71323
EIF3E	2672.35	0.352144	0.105615	0.000200426	0.0019405	2.71209
AL590004.3	31.4408	-0.938435	0.324363	0.000201097	0.00194571	2.71092
ZNF585A	201.067	-0.596942	0.194931	0.00020265	0.00195944	2.70787
TRIM21	512.352	-0.385531	0.117324	0.00020304	0.00196192	2.70732
SAR1A	2526.15	0.234338	0.0666198	0.000203227	0.00196243	2.70721
BNIP2	1392.94	0.37813	0.114867	0.000203534	0.0019641	2.70684
CTSO	108.433	-0.643201	0.213629	0.000203971	0.00196702	2.70619
H4C2	1857.29	0.628684	0.20663	0.000205271	0.00197825	2.70372
PARP6	1153.97	-0.248712	0.071308	0.000206625	0.00198999	2.70115
SEMA5B	13.2125	-1.60013	0.560353	0.000207193	0.00199415	2.70024
FN3KRP	1203.57	0.31061	0.0918089	0.000210346	0.00202316	2.69397
PTBP3	1074.46	0.453494	0.142385	0.000210658	0.00202483	2.69361
RUSC1	802.904	0.308002	0.0917744	0.000210996	0.00202675	2.6932
CCDC24	84.7399	-0.655766	0.218701	0.000212038	0.00203542	2.69134
HSPA4	4129.09	0.188648	0.0530365	0.000213639	0.00204945	2.68836
SLAIN1	597.97	-0.312958	0.0929015	0.00021509	0.00206202	2.68571
C1QTNF2	53.7645	0.715304	0.242455	0.000216187	0.00207118	2.68378
AKAP12	4692.6	-0.212025	0.0600037	0.000221335	0.00211911	2.67385
GRPEL2	924.217	0.458601	0.145487	0.000222413	0.00212805	2.67202
B9D1	239.711	-0.466127	0.148249	0.000222826	0.0021306	2.6715
HPSE	288.674	0.379947	0.116795	0.000223123	0.00213205	2.6712
TRMT6	607.262	0.355095	0.107788	0.000224456	0.00214339	2.6689
AC022107.1	73.6904	-0.670409	0.224921	0.000224873	0.00214597	2.66838
CENPE	1331.69	0.556542	0.18393	0.000225457	0.00214874	2.66782
VAT1L	105.248	0.576626	0.189316	0.000225379	0.00214874	2.66782
ALOXE3	20.5118	-1.08861	0.384507	0.000226991	0.00216195	2.66515
SORBS1	609.115	-0.380033	0.116684	0.000227807	0.00216831	2.66388
WEE1	773.166	0.305592	0.0908764	0.000228037	0.00216909	2.66372
HDAC11	203.151	-0.414805	0.129915	0.000229215	0.00217888	2.66177
ANKRD42	228.296	-0.436822	0.137569	0.000229412	0.00217934	2.66168
CLMP	773.744	0.380082	0.116825	0.000229715	0.0021808	2.66138
CNP	7590.72	-0.239458	0.0687836	0.000231611	0.00219678	2.65821
HERC5	1331.45	-0.353823	0.108381	0.000231741	0.00219678	2.65821
NAP1L4	2242.4	0.279771	0.0821154	0.000231848	0.00219678	2.65821
CDCA7	460.413	0.311034	0.0926366	0.000234053	0.00221624	2.65438
VSTM2L	88.7743	-0.597886	0.198895	0.000234358	0.00221769	2.6541
RAB35	1167.82	0.273036	0.0790843	0.000235084	0.00222312	2.65304
CYB5B	2680.47	0.269633	0.0789183	0.000235431	0.00222353	2.65296
ZNF441	183.654	-0.526271	0.171689	0.000235402	0.00222353	2.65296
REEP4	589.495	0.348197	0.105887	0.000237277	0.00223952	2.64985
RUFY1	937.124	-0.258017	0.0751931	0.0002376	0.00224113	2.64953
UTP6	1299.99	0.283938	0.0842589	0.000238129	0.00224467	2.64885
H3C13	527.962	0.622926	0.209492	0.000238717	0.00224732	2.64833
HNRNPH2	965.034	-0.300096	0.089241	0.00023866	0.00224732	2.64833
ATP5MD	996.298	0.459986	0.146667	0.000239437	0.00225265	2.64731
DNAH12	13.446	-1.84389	0.66183	0.000239628	0.00225299	2.64724
AP1M1	1814.57	0.248608	0.0730049	0.000240079	0.00225445	2.64696
ZNF287	239.38	-0.481132	0.154526	0.00024009	0.00225445	2.64696
SLC16A2	2675.13	0.317626	0.0953141	0.000241071	0.00226221	2.64547
RFWD3	1535.06	0.342729	0.103303	0.000242186	0.00227121	2.64374
TMOD2	680.932	-0.448656	0.14224	0.000244407	0.00229057	2.64006
ABCF1	2913.71	0.206572	0.05917	0.000244726	0.00229128	2.63992
PRPF38B	1044.57	-0.255715	0.07462	0.000244795	0.00229128	2.63992
CPEB4	841.572	-0.316949	0.0953378	0.000246286	0.00229935	2.63839
GDA	17.6517	-1.48191	0.531706	0.000246194	0.00229935	2.63839
HDDC3	100.992	-0.627553	0.211697	0.000246173	0.00229935	2.63839
ZNF160	667.301	-0.300178	0.0893333	0.000245946	0.00229935	2.63839
SEC63	1840.14	0.307095	0.0919962	0.000248548	0.00231899	2.6347
OAS1	3016.31	-0.322236	0.0977616	0.000251116	0.00234145	2.63051
RAB26	31.1997	-0.96618	0.34316	0.00025168	0.00234522	2.62982
SKA2	2097.83	0.381579	0.117274	0.000252147	0.00234808	2.62929
MORN4	173.436	-0.532399	0.173971	0.000252779	0.00235247	2.62848
UTP15	694.153	0.357118	0.109753	0.000253299	0.00235581	2.62786
SFXN2	112.252	0.595319	0.199156	0.000254318	0.00236378	2.62639
TMEM201	916.338	0.463506	0.147132	0.000254773	0.00236651	2.62589
CCDC125	213.71	-0.438888	0.139522	0.000256542	0.00237241	2.62481
DCBLD2	23863.2	0.347434	0.104067	0.000255774	0.00237241	2.62481
FGF12	687.387	0.375697	0.116418	0.000256238	0.00237241	2.62481
ISCA1	363.889	0.340925	0.103986	0.000256416	0.00237241	2.62481
MIR4521	38.4453	0.95236	0.338193	0.000256165	0.00237241	2.62481
PRKD3	964.314	0.375155	0.115535	0.000256309	0.00237241	2.62481
ZNF385D	64.249	0.74421	0.256904	0.000255618	0.00237241	2.62481
NUP37	369.986	0.406642	0.128228	0.000256914	0.00237435	2.62446
TAF5L	671.41	0.272619	0.0805106	0.000257148	0.00237501	2.62433
DCAKD	1096.75	-0.258492	0.0759469	0.000257599	0.00237767	2.62385
RGMA	169.99	-0.457361	0.146688	0.000258608	0.00238549	2.62242
CLPTM1L	3180.76	0.185555	0.0530372	0.000259157	0.00238904	2.62178
FAM117A	157.097	-0.553689	0.184634	0.000259824	0.00239368	2.62093
VRK1	307.748	0.425742	0.134891	0.000260166	0.00239533	2.62064
YEATS4	195.665	0.570545	0.190085	0.00026063	0.00239809	2.62013
CTIF	320.197	-0.432385	0.137718	0.000262413	0.00241298	2.61745
PDCD1LG2	165.35	0.498857	0.162229	0.000262625	0.00241342	2.61737
FAM234A	1124.61	-0.294497	0.0881242	0.000263351	0.00241857	2.61644
ATF3	1532.07	0.320454	0.0973114	0.000263751	0.00242072	2.61606
DDR1	2561.49	-0.397701	0.125407	0.000264055	0.00242199	2.61583
NECTIN2	1444.98	0.251751	0.073402	0.000265763	0.00243613	2.6133
ARMCX3	812.379	-0.275959	0.0819281	0.000266571	0.00244201	2.61225
CAV2	1137.68	0.330099	0.101072	0.000267278	0.00244695	2.61137
PLA2G15	746.638	0.285946	0.0852188	0.000268581	0.00245735	2.60953
DDX19B	338.767	-0.378138	0.118857	0.000269421	0.0024635	2.60845
NIN	1304.73	0.273495	0.0814439	0.000269678	0.00246431	2.60831
AJUBA	1300.3	0.363381	0.112038	0.000270557	0.00246925	2.60743
EEA1	1320.41	-0.423495	0.134872	0.000270536	0.00246925	2.60743
MANF	1725.91	0.49936	0.163742	0.00027209	0.00248015	2.60552
SPG11	1626.56	-0.417768	0.132404	0.000271926	0.00248015	2.60552
NKAIN3-IT1	70.968	-0.788108	0.276998	0.000273544	0.00249186	2.60348
FAM120C	513.935	-0.499556	0.163896	0.000274338	0.00249598	2.60276
TOX	224.172	-0.429257	0.136911	0.000274332	0.00249598	2.60276
RTP4	160.167	-0.681397	0.235951	0.000274584	0.00249667	2.60264
DNM1L	1133.36	0.318541	0.0967882	0.000276358	0.00251124	2.60011
DGLUCY	222.937	-0.430407	0.137993	0.000276998	0.0025155	2.59938
FTSJ1	938.295	0.296607	0.0889166	0.000279085	0.00253287	2.59639
STK32A	177.162	-0.49668	0.163413	0.000279609	0.00253606	2.59584
TAF5	180.761	0.42578	0.135784	0.000281973	0.00255591	2.59245
NANS	820.9	0.466369	0.151462	0.000282961	0.00256328	2.5912
ADAMTS15	419.204	-0.522331	0.17459	0.000283928	0.00257045	2.58999
SETBP1	363.578	-0.409315	0.130264	0.000284417	0.00257329	2.58951
YWHAG	7228.11	0.271321	0.0803107	0.000286057	0.00258653	2.58728
LPCAT2	542.749	0.346664	0.106826	0.000287673	0.00259953	2.5851
DARS2	619.971	0.290011	0.0871262	0.000288393	0.00260443	2.58429
UBE2J1	1815.12	0.25616	0.0758381	0.000289886	0.0026163	2.58231
BCL7A	99.0426	0.599028	0.203782	0.000291149	0.00262609	2.58069
HCFC2	344.5	-0.413267	0.131967	0.000294055	0.00265066	2.57665
CHD3	5512.24	-0.417464	0.13392	0.000298639	0.00269033	2.57019
SNRPF	630.808	0.466561	0.153143	0.00030073	0.0027075	2.56743
CDCA4	689.953	0.424687	0.136503	0.0003022	0.00271906	2.56558
AKIRIN1	1630.79	0.222875	0.0649214	0.000302566	0.00272008	2.56542
PLD6	186.413	-0.554802	0.187642	0.000302685	0.00272008	2.56542
CLUAP1	190.313	-0.434032	0.14076	0.000303103	0.00272217	2.56509
PDIA5	806.459	-0.360891	0.112761	0.000304384	0.00273199	2.56352
DNAL4	119.114	-0.508841	0.170119	0.000304587	0.00273214	2.5635
DEK	4375.3	0.397338	0.126225	0.000305056	0.00273467	2.56309
APOBEC3F	277.817	-0.40418	0.12926	0.000306124	0.00273973	2.56229
CA11	107.818	-0.522564	0.175011	0.000306182	0.00273973	2.56229
CRLF3	614.946	0.301285	0.0915036	0.000305958	0.00273973	2.56229
RNF170	124.252	-0.489603	0.162031	0.000306904	0.00274452	2.56153
POLE2	110.251	0.610955	0.20979	0.000307171	0.00274523	2.56142
FITM2	408.506	-0.342704	0.107011	0.000309256	0.00276217	2.55875
PNPO	1018.31	-0.298019	0.0907231	0.000309801	0.00276535	2.55825
SRPK2	1215.3	-0.217795	0.0636957	0.000310684	0.00277154	2.55728
COLGALT1	4722.35	0.290281	0.0878445	0.000312676	0.00278762	2.55477
CHD6	1332.47	-0.361207	0.113464	0.000313527	0.0027918	2.55412
COP1	542.167	0.295532	0.0897461	0.00031344	0.0027918	2.55412
NT5DC2	1105.17	0.328275	0.101378	0.000314302	0.002797	2.55331
MOSMO	195.69	0.481862	0.158429	0.00031486	0.00280026	2.5528
RPS23	5671.26	0.390422	0.128039	0.000316081	0.00280942	2.55138
CDK18	47.2025	-0.865379	0.313515	0.000316988	0.00281576	2.5504
HHLA3	133.624	-0.700106	0.247017	0.000319008	0.00283199	2.54791
P3H1	997.109	0.293724	0.0889943	0.000319294	0.00283281	2.54778
CCNB2	1785.88	0.352489	0.110474	0.000321051	0.00284668	2.54566
KLHL12	591.095	-0.263493	0.0800004	0.000322247	0.00285555	2.54431
NISCH	986.246	-0.321781	0.0992532	0.000322709	0.00285792	2.54395
MYO1B	1363.6	0.245413	0.0730123	0.000324491	0.00287196	2.54182
LTV1	299.349	0.390014	0.124536	0.000327739	0.00289896	2.53776
AC100800.1	29.7715	-0.906577	0.329054	0.000328155	0.00290088	2.53747
MAN1B1	1592.84	-0.23441	0.0696466	0.000329572	0.00291165	2.53586
AGTRAP	435.811	-0.436873	0.142562	0.000333921	0.00294651	2.53069
FOSB	49.2646	0.901312	0.330621	0.000333913	0.00294651	2.53069
RBBP7	3745.04	0.268314	0.0803913	0.000335002	0.00295428	2.52955
CPQ	647.873	-0.349025	0.109699	0.0003371	0.00297099	2.5271
BCL2L13	1773.99	-0.240763	0.0713596	0.000337471	0.00297247	2.52688
NFXL1	378.458	-0.316463	0.0983137	0.000338798	0.00298236	2.52544
HMG20A	1046.24	-0.21634	0.0634708	0.000339075	0.00298301	2.52535
CUBN	84.6503	-0.63644	0.222593	0.000339893	0.00298841	2.52456
ITPR1	909.956	-0.401437	0.12956	0.000341667	0.0030022	2.52256
PTPRZ1	542.163	-0.486077	0.165033	0.00034264	0.00300714	2.52185
TKFC	295.915	-0.406112	0.131359	0.000342494	0.00300714	2.52185
BCDIN3D-AS1	9.54266	-1.91367	0.707869	0.000343879	0.0030162	2.52054
PHLDA2	134.758	0.654205	0.230023	0.000345695	0.00303032	2.51851
CENPU	646.595	0.388022	0.123958	0.000349913	0.00306546	2.5135
H4C14	13.547	-1.77715	0.685959	0.000350874	0.00307204	2.51257
TRIM2	3029.64	-0.340309	0.107024	0.000354594	0.00310275	2.50825
HAUS1	298.446	0.381085	0.122168	0.000358993	0.00313936	2.50316
PKNOX1	354.498	0.324422	0.101079	0.000359663	0.00314334	2.50261
STAMBPL1	375.963	0.390451	0.125996	0.000361551	0.00315797	2.50059
NATD1	310.925	-0.425788	0.139895	0.000362251	0.00315872	2.50049
PFDN4	334.522	0.661719	0.235094	0.000362286	0.00315872	2.50049
RMI1	301.009	0.582749	0.202676	0.000362217	0.00315872	2.50049
CDK6	3676.77	0.484299	0.164959	0.000363262	0.00316535	2.49958
ZFP90	521.497	-0.331069	0.104065	0.000363939	0.00316936	2.49903
EPB41L1	992.879	-0.267182	0.0811637	0.000365846	0.00318042	2.49752
HSD17B14	72.8613	-0.786279	0.287685	0.000365627	0.00318042	2.49752
ZNF629	389.359	-0.430956	0.142252	0.00036586	0.00318042	2.49752
AASDH	476.073	-0.377373	0.121277	0.00036621	0.00318157	2.49736
ACSL3	2402.92	0.256393	0.078174	0.000368114	0.00319622	2.49536
TINCR	25.6964	-0.991781	0.368222	0.000369348	0.00320503	2.49417
EGR2	26.3561	1.02106	0.380389	0.000369786	0.00320693	2.49391
DDX10	968.753	0.319975	0.0998868	0.000371222	0.00321557	2.49274
SLC25A40	320.296	0.479353	0.161158	0.000371187	0.00321557	2.49274
PLEKHO1	286.617	0.448608	0.149371	0.00037499	0.00324629	2.48861
FOXO4	129.862	-0.548691	0.189533	0.000375799	0.00325138	2.48793
H3C7	2209.84	0.547775	0.190245	0.000376616	0.0032546	2.4875
PSMD12	2596.84	0.370369	0.117021	0.00037646	0.0032546	2.4875
KIN	249.671	0.409569	0.134042	0.000379212	0.00327509	2.48478
TLCD3A	1252.69	0.253953	0.0762658	0.000380681	0.00328584	2.48335
ELMOD1	43.5395	-1.00378	0.378564	0.00038202	0.00329545	2.48208
TMEM45A	1042.46	0.309338	0.0967148	0.000382842	0.00330061	2.48141
PASK	223.293	0.494572	0.167821	0.000384772	0.00331529	2.47948
LINC01173	37.129	0.821952	0.301918	0.000387588	0.00333683	2.47667
TMEM150A	87.7226	-0.623842	0.221625	0.000387728	0.00333683	2.47667
BTN3A1	418.872	-0.314599	0.100551	0.000388164	0.00333695	2.47665
CKAP4	5181.89	0.183994	0.053579	0.000388198	0.00333695	2.47665
MYCBP	205.377	0.467347	0.156793	0.000390814	0.0033555	2.47424
NBAS	1260.07	-0.330536	0.105158	0.000390698	0.0033555	2.47424
HEXIM1	2251.6	-0.206835	0.0609628	0.000391355	0.00335817	2.4739
SEPTIN6	119.953	-0.513472	0.176125	0.000392407	0.00336523	2.47299
CHUK	826.134	0.313325	0.0982339	0.000392873	0.00336571	2.47292
NR2F1	1150.16	-0.291501	0.0898969	0.000392922	0.00336571	2.47292
PTMA	8896.71	0.394892	0.128942	0.000395156	0.00338286	2.47072
C11orf1	100.199	-0.594036	0.20938	0.000396966	0.00339636	2.46899
NMNAT3	82.4621	-0.657871	0.236236	0.000397933	0.00340265	2.46818
BTF3	3899.97	0.407602	0.133529	0.000399707	0.00341583	2.4665
PABPC1	27686.9	0.164442	0.0474177	0.000403844	0.00344917	2.46229
CHST9	39.481	-0.951775	0.360832	0.000405131	0.00345814	2.46116
CALCOCO1	392.612	-0.348325	0.111811	0.000406359	0.00346661	2.4601
TCIM	450.941	-0.481361	0.163687	0.000409554	0.00349183	2.45695
CHML	814.376	0.494438	0.168859	0.000413815	0.00352457	2.45289
VPS11	805.291	-0.298581	0.0926256	0.000413876	0.00352457	2.45289
SLC7A6OS	823.491	-0.249073	0.0755144	0.00041558	0.00353702	2.45136
GPRC5A	390.719	0.326725	0.103918	0.000417455	0.00355091	2.44966
IL1B	31.8982	0.92192	0.347114	0.000417963	0.00355317	2.44938
UBQLN1	3483.79	0.171447	0.0502288	0.000421235	0.00357891	2.44625
LZTS3	151.028	-0.488447	0.167688	0.000429537	0.00364733	2.43803
DDX3Y	1289.55	0.26767	0.0823467	0.000429802	0.00364746	2.43801
PARP12	2608.14	-0.23874	0.0721517	0.000430651	0.00365255	2.4374
RELL1	799.059	0.270205	0.0833466	0.000431168	0.00365482	2.43713
NCAPD2	4132.24	0.258263	0.0805088	0.000436093	0.00369442	2.43245
EXOSC10	1877.38	0.241396	0.0735395	0.00043717	0.00370141	2.43163
TRIM47	647.947	-0.23252	0.0708018	0.000438195	0.00370794	2.43087
TOLLIP	726.057	-0.29873	0.0927974	0.000438744	0.00371044	2.43057
C6orf226	49.2389	-0.810285	0.304667	0.000443126	0.00374533	2.42651
ACSF2	267.503	-0.42828	0.143378	0.000445359	0.00376204	2.42458
CHRNA5	385.8	0.34555	0.111196	0.000446048	0.00376351	2.42441
METTL9	852.013	0.278589	0.0864352	0.000445973	0.00376351	2.42441
PLXNA2	822.41	-0.505622	0.175552	0.000446591	0.00376593	2.42413
WDR77	634.714	0.354542	0.115051	0.000447883	0.00377464	2.42312
ARRDC4	670.41	-0.366362	0.119157	0.000449157	0.00377886	2.42264
IL6R	116.852	-0.567899	0.201882	0.000448975	0.00377886	2.42264
NSD2	5521.25	0.339019	0.108486	0.000448894	0.00377886	2.42264
MED29	1217.77	-0.262579	0.0809165	0.000450693	0.00378783	2.42161
SGO2	577.433	0.58908	0.210835	0.000450741	0.00378783	2.42161
SOX9-AS1	39.7162	-0.888451	0.337699	0.000451086	0.00378855	2.42153
TARS1	4384.55	0.217951	0.0655611	0.000452123	0.00379508	2.42078
BZW1	2744.04	0.250738	0.0764108	0.000452892	0.00379846	2.42039
PRIM1	148.029	0.491092	0.169611	0.000453044	0.00379846	2.42039
NAE1	1347.05	0.432981	0.145607	0.00045382	0.00380279	2.4199
TCF7L1	208.571	-0.418502	0.142443	0.000455655	0.00381598	2.41839
LINC02709	20.3129	-1.21026	0.475388	0.000457446	0.00382879	2.41694
BRD3OS	582.87	-0.292863	0.0933451	0.000458166	0.00383263	2.4165
METTL5	390.356	0.422585	0.141516	0.000460269	0.00384802	2.41476
GSPT2	287.636	-0.41422	0.138517	0.000461089	0.00385267	2.41424
SBDS	1435.62	0.280693	0.0878441	0.000463274	0.00386872	2.41243
PPP2R2D	538.784	0.294554	0.0926428	0.000464608	0.00387765	2.41143
CNRIP1	1048.36	0.294866	0.0932253	0.000467208	0.00389712	2.40926
RASSF8	1004.89	0.448211	0.152062	0.000470804	0.00392489	2.40617
POLA2	91.2747	0.532121	0.187618	0.000474943	0.00395714	2.40262
LINC02593	115.874	-0.585078	0.210871	0.000476542	0.0039682	2.40141
RIPOR2	1224.04	-0.213007	0.0644208	0.000479534	0.00399085	2.39893
ANXA4	741.559	-0.349617	0.113577	0.000480194	0.0039918	2.39883
KRT13	20.1728	-1.07865	0.421607	0.000480156	0.0039918	2.39883
GPR85	55.0811	0.800377	0.302778	0.000480964	0.00399594	2.39838
TPBG	751.822	0.250167	0.0786002	0.000482498	0.0040064	2.39725
SHFL	724.878	-0.331937	0.107082	0.000482996	0.00400826	2.39704
GTF2I	1398.76	-0.23493	0.0718046	0.000484354	0.00401726	2.39607
ADORA2B	827.841	0.328063	0.104365	0.000484856	0.00401782	2.39601
NUCB2	973.78	0.280066	0.0876854	0.000484971	0.00401782	2.39601
ZNF124	172.646	0.45659	0.156339	0.000486097	0.00402487	2.39525
DDX18	2145.33	0.223318	0.0679392	0.000487133	0.00402889	2.39481
MSMO1	623.051	0.525854	0.185183	0.000487099	0.00402889	2.39481
PRKD2	1081.12	-0.271829	0.0850212	0.000488527	0.00403814	2.39382
OCLN	173.547	0.414574	0.139556	0.000489648	0.00404512	2.39307
WSCD1	268.008	-0.346593	0.113656	0.000493227	0.00407239	2.39015
HSPE1	420.893	0.644423	0.236815	0.000493527	0.00407258	2.39013
AGO4	396.015	-0.358137	0.116803	0.000495216	0.00408421	2.38889
MAP3K21	155.474	0.465929	0.16049	0.000496091	0.00408912	2.38837
TET1	350.691	-0.339827	0.110434	0.000496583	0.00409087	2.38818
POGLUT3	842.487	0.288569	0.0912594	0.000497037	0.00409231	2.38803
GALNT10	3372.87	-0.29945	0.0951267	0.000502244	0.00413285	2.38375
LPP-AS2	88.2663	-0.584362	0.210555	0.000503057	0.00413722	2.38329
PUS7	851.718	0.235759	0.0726184	0.000503734	0.00414046	2.38295
LPIN1	1955.71	-0.261475	0.0815041	0.00050571	0.00415437	2.3815
MYL5	128.284	-0.490724	0.172432	0.000506737	0.00415814	2.3811
SEMA5A	255.539	-0.490605	0.17151	0.000506601	0.00415814	2.3811
MMP15	112.039	-0.533918	0.190131	0.000507482	0.00416192	2.38071
OPN3	158.683	0.518302	0.183232	0.000508512	0.0041657	2.38031
PIK3R3	456.852	0.334944	0.108529	0.000508427	0.0041657	2.38031
ZKSCAN4	139.584	-0.529025	0.188324	0.000509933	0.00417501	2.37934
GRIK2	61.573	-0.70906	0.265504	0.000510915	0.00417937	2.37889
NCAPH2	731.405	0.31898	0.102718	0.000511037	0.00417937	2.37889
ZNF503	567.33	-0.29488	0.0938955	0.00051267	0.00419038	2.37775
HPRT1	795.352	0.407893	0.137495	0.000514167	0.00420028	2.37672
LINC01505	102.729	0.560622	0.200721	0.000515013	0.00420484	2.37625
ISG20	90.2953	-0.604057	0.220391	0.000516098	0.00421135	2.37558
AC040160.1	76.8583	-0.607189	0.222306	0.000517245	0.00421686	2.37501
IFIT5	1815.62	-0.248771	0.0774417	0.000517349	0.00421686	2.37501
TSHZ2	147.265	-0.463952	0.160796	0.000519201	0.0042296	2.3737
HOXB3	903.41	0.26049	0.0814623	0.000519704	0.00423134	2.37352
CWF19L1	555.09	0.304954	0.0973997	0.000525208	0.00427377	2.36919
AC068831.8	110.804	0.56899	0.205736	0.000528135	0.0042952	2.36702
KLHDC8B	157.134	-0.427906	0.146683	0.000529201	0.00430149	2.36638
UXS1	811.566	0.30358	0.0974835	0.000532007	0.00432189	2.36433
SRSF2	3212.23	0.25601	0.0800324	0.000532776	0.00432574	2.36394
DNAH1	76.7268	-0.637562	0.236152	0.000534173	0.00432988	2.36352
EHHADH	35.3317	-0.830656	0.318943	0.000534019	0.00432988	2.36352
ING1	275.588	0.344518	0.112631	0.000533999	0.00432988	2.36352
PCDHGA9	225.88	-0.441509	0.151928	0.00053655	0.00434674	2.36184
GJC1	1541.05	0.398344	0.134081	0.000538645	0.00436129	2.36038
CC2D2A	405.795	-0.292996	0.0937806	0.000539061	0.00436225	2.36029
ERO1A	1082.87	0.433651	0.14898	0.000540658	0.00437276	2.35924
AC005670.3	649.025	-0.34276	0.112553	0.000543827	0.00439596	2.35695
FAM229B	185.803	-0.553633	0.198518	0.000545297	0.00440541	2.35601
LARP1B	306.285	0.364857	0.12093	0.0005466	0.00441128	2.35544
MAP7	184.495	-0.430909	0.148289	0.000546927	0.00441128	2.35544
PCMTD2	679.31	-0.273929	0.0866497	0.000546825	0.00441128	2.35544
MKRN1	3824.57	-0.146488	0.0423076	0.000549603	0.00443042	2.35356
ZNF618	615.44	-0.517277	0.18494	0.000550547	0.00443558	2.35305
MICA	1053.94	0.390889	0.131674	0.000552547	0.00444925	2.35171
CCT4	4851.71	0.330588	0.107496	0.000553501	0.00445219	2.35143
L3MBTL4	152.154	-0.437736	0.152557	0.000553521	0.00445219	2.35143
KLHL4	94.6466	-0.513295	0.183269	0.000554952	0.00446125	2.35054
KLHL9	965.33	-0.284409	0.0897599	0.000555924	0.00446661	2.35002
E2F2	464.674	0.368783	0.123181	0.000556327	0.0044674	2.34994
ZNF81	246.436	-0.416976	0.142695	0.00056065	0.00449965	2.34682
LTO1	314.22	0.38871	0.131485	0.000564059	0.00452453	2.34443
CYP27A1	525.139	-0.332939	0.109226	0.000565777	0.00453334	2.34358
SELENOK	486.244	0.48405	0.171417	0.000565673	0.00453334	2.34358
FANCC	344.789	0.422926	0.145581	0.000569529	0.0045609	2.34095
PDLIM5	1140.6	0.265409	0.0838352	0.000576376	0.00461321	2.336
CFAP70	25.1849	-0.917416	0.360252	0.000577067	0.00461622	2.33571
BORA	245.434	0.388252	0.130461	0.000578485	0.00462504	2.33488
STARD3NL	971.884	0.288076	0.0921854	0.000579425	0.00463002	2.33442
SYNM	1801.39	-0.350281	0.116999	0.000580458	0.00463575	2.33388
EHD3	267.235	-0.365636	0.123063	0.000581667	0.00464287	2.33321
CUL7	636.25	-0.511175	0.18354	0.000582406	0.00464623	2.3329
MTHFD1	3146.7	0.207178	0.0619599	0.000584522	0.00466058	2.33156
PRTFDC1	50.7554	0.706688	0.270029	0.000585407	0.00466509	2.33114
ATAD3A	747.792	0.36466	0.122012	0.000586359	0.00467014	2.33067
MTF2	513.691	0.316221	0.102698	0.000589713	0.00469174	2.32867
SLC2A10	157.995	-0.475407	0.167778	0.000589524	0.00469174	2.32867
DUSP18	84.6349	-0.519934	0.187177	0.000591158	0.00470068	2.32784
BRIP1	729.846	0.430362	0.149245	0.000593104	0.0047136	2.32665
MORF4L2	4627.29	0.276034	0.0878952	0.000593982	0.00471801	2.32624
SHBG	11.4565	-1.79499	0.756029	0.000597958	0.00474702	2.32358
ALG8	575.601	0.288235	0.0923405	0.000598785	0.00475101	2.32321
ST3GAL4	1146.03	0.337718	0.111976	0.000599255	0.00475216	2.32311
GNG11	224.085	0.445655	0.155841	0.000604477	0.00479098	2.31958
TFB2M	372.476	0.411142	0.141471	0.000606575	0.00480501	2.31831
LOXL1-AS1	85.5465	0.524193	0.189774	0.000610433	0.00483295	2.31579
BTN3A3	233.02	-0.394793	0.134653	0.000611173	0.0048362	2.3155
EXOSC8	425.519	0.427699	0.148651	0.000612008	0.00483757	2.31537
PLEKHM1	819.365	-0.389765	0.133193	0.000611957	0.00483757	2.31537
SEC61B	743.411	0.386027	0.131034	0.000614281	0.00485292	2.314
NIBAN1	8043.22	-0.346174	0.115747	0.000615281	0.00485558	2.31376
TCEAL4	1029	-0.368676	0.124333	0.000615169	0.00485558	2.31376
H2BC13	608.207	0.560273	0.206295	0.000616388	0.0048617	2.31321
PLPP4	269.352	0.398264	0.136547	0.000617321	0.00486643	2.31279
GPR146	69.4554	-0.622655	0.234487	0.000621054	0.00489322	2.31041
TIMM17A	978.454	0.309566	0.101161	0.000624689	0.00491921	2.3081
TPM1	4394.57	0.264957	0.0834529	0.000625362	0.00492187	2.30787
ENPP5	91.6171	-0.556276	0.206452	0.000627251	0.00493408	2.30679
LINC-PINT	174.006	0.574963	0.21349	0.000629635	0.00495018	2.30538
TLNRD1	403.08	0.373471	0.126663	0.000630258	0.00495241	2.30518
IL7R	1639.15	0.261103	0.0829714	0.000632526	0.00496757	2.30386
WAPL	2020.8	0.261855	0.0833533	0.000634016	0.0049766	2.30307
PPCS	276.529	-0.388506	0.133383	0.000636202	0.00499108	2.30181
LPL	36.9767	0.854564	0.340684	0.000640829	0.00502469	2.29889
B3GNT9	712.506	-0.275644	0.0884109	0.000642628	0.00503221	2.29824
MAX	613.267	-0.286316	0.0924481	0.00064282	0.00503221	2.29824
RBM23	927.555	-0.270684	0.0866341	0.00064236	0.00503221	2.29824
PM20D2	771.171	0.361476	0.121222	0.000645348	0.0050493	2.29677
DENND6B	25.3908	-0.953555	0.384793	0.00064596	0.00505139	2.29659
DVL2	1312.35	-0.220453	0.0694289	0.000647328	0.00505939	2.2959
ASAP2	1068.23	0.244879	0.0775519	0.000648993	0.00506161	2.29571
C1QTNF6	37.3524	-0.752744	0.295318	0.000648995	0.00506161	2.29571
ERFE	70.7457	0.670525	0.257034	0.00064827	0.00506161	2.29571
FDPS	2127.51	0.379095	0.129136	0.000648756	0.00506161	2.29571
ARHGEF3	436.304	-0.308919	0.101441	0.000653814	0.00509377	2.29296
DDX12P	78.614	0.626086	0.237236	0.000653628	0.00509377	2.29296
GOLGB1	2979.82	-0.299749	0.0975052	0.000654864	0.00509923	2.2925
ROBO1	1566.61	-0.303892	0.0992341	0.000656956	0.0051128	2.29134
DAXX	686.709	0.269768	0.0864387	0.0006606	0.00513819	2.28919
H2BC17	1521.96	0.489584	0.176936	0.00066092	0.00513819	2.28919
ANKRD33B	663.364	0.532467	0.196332	0.00066899	0.0051899	2.28484
NREP	293.495	-0.379648	0.129958	0.000668696	0.0051899	2.28484
TEDC1	114.622	0.501866	0.182436	0.00066855	0.0051899	2.28484
TGS1	938.846	0.21179	0.065791	0.00066817	0.0051899	2.28484
H4C4	1763.79	0.723632	0.285549	0.000670316	0.00519743	2.28421
SEC61A1	6995.79	0.20595	0.0638865	0.000673838	0.00522198	2.28217
NUDT21	3395.63	0.315604	0.104593	0.000674679	0.00522573	2.28185
DTX3L	5595.73	-0.30355	0.099681	0.000675429	0.00522877	2.2816
PPP2R3C	295.282	0.426731	0.149782	0.000677358	0.00524094	2.28059
HS3ST1	22.8271	-1.00733	0.413388	0.000679524	0.00525491	2.27943
MRPS24	26.7864	1.04032	0.426302	0.000681787	0.00526963	2.27822
FGFR1	584.866	-0.261302	0.0834369	0.000683548	0.0052795	2.27741
TBC1D31	327.671	0.356861	0.120674	0.000683786	0.0052795	2.27741
NTNG1	151.558	0.41843	0.146464	0.000686012	0.00529178	2.2764
PLEKHA4	445.648	-0.320537	0.104156	0.000686098	0.00529178	2.2764
SLC27A1	482.909	-0.420748	0.14805	0.00068783	0.00530234	2.27553
AGBL5	863.678	-0.292519	0.0956202	0.00068915	0.00530972	2.27493
NAA15	1645.51	0.364009	0.123533	0.000692081	0.00532949	2.27331
PCDH9	184.252	-0.432165	0.153233	0.000693351	0.00533647	2.27275
SLFN12	692.999	0.278002	0.0900043	0.000696561	0.00535836	2.27097
GFPT1	2059.09	0.162231	0.0494663	0.000699127	0.00537528	2.2696
INIP	548.127	0.294701	0.0962956	0.000700055	0.00537959	2.26925
FILIP1L	795.092	0.250223	0.0798572	0.00070113	0.00538501	2.26881
SLC25A19	291.375	0.458025	0.164182	0.000702096	0.00538961	2.26844
EZH1	860.889	-0.263236	0.0847573	0.000707444	0.00542782	2.26537
SMC1A	4102.48	0.2173	0.067955	0.000708409	0.00543237	2.26501
CTDSPL	443.201	0.298985	0.0982069	0.000709205	0.00543563	2.26475
H2AZ2	3042.55	0.203725	0.0638315	0.000714215	0.00547029	2.26199
ORC3	709.945	0.285614	0.0929595	0.000714475	0.00547029	2.26199
ZNF330	420.681	-0.379521	0.130918	0.000715608	0.0054761	2.26153
CTNS	433.051	-0.285987	0.0935269	0.000716176	0.00547759	2.26141
DOCK10	789.321	0.312099	0.103187	0.000723307	0.00552924	2.25733
USP10	1679.87	0.22874	0.0724178	0.000725125	0.00554025	2.25647
CMTM6	1672.94	0.37111	0.128256	0.000731815	0.00558844	2.25271
PKN3	150.868	0.450475	0.16202	0.000733831	0.00559799	2.25197
ZNF205	174.701	-0.406079	0.142934	0.000733716	0.00559799	2.25197
IFT122	566.499	-0.282487	0.0928654	0.000739964	0.00563597	2.24903
MSL1	1863.65	0.158651	0.0484376	0.000739721	0.00563597	2.24903
WDR25	94.4275	-0.52304	0.194231	0.000739635	0.00563597	2.24903
PABPC4	3202.43	0.201681	0.0634452	0.000741035	0.00563835	2.24885
RAP1GDS1	609.777	0.339693	0.113817	0.000741047	0.00563835	2.24885
APP	13371.2	-0.123008	0.0369011	0.00074166	0.00564008	2.24871
FBXO45	816.938	0.351399	0.119645	0.000743967	0.00565469	2.24759
COBLL1	574.311	0.371467	0.128263	0.000745244	0.00566146	2.24707
GLB1L	143.881	-0.574474	0.218891	0.000745954	0.00566391	2.24688
PDIA3	8597.71	0.238416	0.0757237	0.000749453	0.00568752	2.24508
TNFRSF10B	1985.95	0.247367	0.0795099	0.000753409	0.00571455	2.24302
ZNF766	319.014	-0.316586	0.106752	0.000753794	0.00571455	2.24302
DNAH9	12.0588	-1.22354	0.515903	0.000756374	0.00572956	2.24188
PDE8A	1408.82	0.22379	0.0706903	0.000756557	0.00572956	2.24188
TCF7	101.366	-0.501539	0.185559	0.000761602	0.00576478	2.23922
ASAP3	324.595	-0.357566	0.123724	0.000762682	0.00576997	2.23883
KLHL23	253.368	0.460372	0.167104	0.000764061	0.00577742	2.23827
SAXO2	35.9911	-0.847367	0.348216	0.000765281	0.00578366	2.2378
AC008443.9	24.0582	1.27974	0.544281	0.00076643	0.00578935	2.23737
BPHL	186.724	-0.483624	0.177861	0.000768925	0.00579922	2.23663
ETS1	4601.27	0.250594	0.0806287	0.000768846	0.00579922	2.23663
SCN4B	88.8173	-0.616404	0.239202	0.000768545	0.00579922	2.23663
ADAMTS4	212.284	0.507606	0.188906	0.00077032	0.00580675	2.23607
PPP2R5B	265.058	-0.361417	0.126709	0.0007731	0.00582471	2.23473
PNISR	1604.29	0.243303	0.0780888	0.00077414	0.00582954	2.23437
PATJ	591.583	-0.351225	0.120392	0.000780795	0.00587664	2.23087
CENPP	144.774	0.418614	0.149044	0.000795241	0.00598109	2.22322
UBE3C	6455.47	0.266277	0.0867248	0.00079549	0.00598109	2.22322
AL022069.3	28.9202	-0.865893	0.356232	0.000803147	0.00603556	2.21928
EPHA4	354.19	-0.385604	0.13541	0.000804298	0.00604111	2.21888
CD46	1439.38	0.312219	0.104561	0.000806624	0.00604927	2.2183
DOCK3	326.083	-0.424985	0.152309	0.000805929	0.00604927	2.2183
ZNF484	290.835	-0.42749	0.153633	0.000806621	0.00604927	2.2183
FOXN3	1453.75	0.364115	0.126133	0.000811392	0.00608191	2.21596
IFI16	4710.19	-0.255081	0.0834618	0.00081713	0.00611865	2.21334
MED22	656.754	0.309442	0.104285	0.000816745	0.00611865	2.21334
H2BC15	951.09	0.543188	0.208362	0.000821315	0.00614684	2.21135
UBA2	3370.93	0.244315	0.0790251	0.000823115	0.00615717	2.21062
RHOU	79.4078	-0.630289	0.248936	0.00082493	0.00616759	2.20988
PDE4B	306.684	-0.322023	0.109165	0.000825555	0.00616911	2.20978
KAT6B	832.696	-0.294697	0.0982598	0.000827267	0.00617875	2.2091
PYROXD2	192.821	-0.429647	0.155048	0.000832885	0.00621754	2.20638
FBXO5	678.746	0.356988	0.124658	0.000833878	0.00622179	2.20609
EIF2S1	2145.04	0.207968	0.0658202	0.000835761	0.00623266	2.20533
H2AC11	2110.44	0.529598	0.201589	0.00083836	0.00624885	2.2042
SET	7753.35	0.176042	0.0549581	0.000843555	0.00628238	2.20188
TMEM248	3066.73	0.167263	0.0523577	0.000843716	0.00628238	2.20188
PPM1G	3051.15	0.258298	0.0842856	0.000847086	0.00630427	2.20037
GPATCH11	553.316	0.304733	0.102286	0.000847623	0.00630506	2.20031
PHACTR2	525.651	0.357314	0.123733	0.000851221	0.00632301	2.19908
PTK2B	69.5568	-0.559109	0.214961	0.000851332	0.00632301	2.19908
USP16	994.655	0.294079	0.0980698	0.000850642	0.00632301	2.19908
NEMP1	1741.09	0.320027	0.10763	0.000856682	0.00635951	2.19658
TUBA1A	5811.26	-0.351427	0.12059	0.000857891	0.00636526	2.19618
BTN3A2	614.98	-0.242876	0.0787492	0.000865804	0.00642033	2.19244
IL18	778.072	0.363638	0.126988	0.000866189	0.00642033	2.19244
CCT8	4366.39	0.212265	0.0675383	0.000872771	0.00646584	2.18938
RETSAT	790.639	-0.263888	0.0864748	0.000880441	0.00651607	2.18601
TENM3-AS1	302.656	0.332671	0.114033	0.000880403	0.00651607	2.18601
PICART1	17.4325	-1.03349	0.444407	0.000884912	0.00654584	2.18403
SPATA24	62.7544	-0.639071	0.254881	0.000886947	0.00655758	2.18326
MBNL1	2966.49	0.282645	0.0941115	0.000888283	0.00656415	2.18282
IRF1-AS1	82.0891	-0.546013	0.209667	0.000894745	0.00660856	2.17989
CAMTA1	473.696	0.403769	0.144864	0.000895942	0.00661407	2.17953
TBRG1	558.499	-0.300143	0.101206	0.000897364	0.00662123	2.17906
FGGY	127.371	-0.420025	0.152181	0.000903732	0.00666485	2.17621
AC244090.1	38.2487	-0.765166	0.318996	0.000904572	0.00666558	2.17616
ZNF774	112.992	-0.471236	0.175682	0.000904741	0.00666558	2.17616
COL4A1	673.289	0.425008	0.154523	0.000905277	0.00666617	2.17612
DDX39A	2444.2	0.352408	0.123192	0.000905756	0.00666635	2.17611
DDX11	441.293	0.352489	0.122937	0.000907189	0.00667353	2.17564
DDX60L	1109.76	-0.437659	0.160302	0.000909281	0.00668556	2.17486
TRABD	439.238	0.293433	0.0987067	0.000921717	0.0067736	2.16918
MNS1	174.042	0.397596	0.142069	0.000922375	0.00677503	2.16909
HMGN3-AS1	32.4514	-0.804392	0.339053	0.000924467	0.006787	2.16832
ZNF675	272.303	0.519884	0.199014	0.000926492	0.00679846	2.16759
PTBP1	6755.24	0.244798	0.0796565	0.000928231	0.0068078	2.16699
TET2	832.11	-0.213821	0.0691777	0.000933536	0.00684328	2.16474
LHPP	67.7442	-0.599863	0.238772	0.000935467	0.00685103	2.16424
ZSCAN21	245.916	-0.343112	0.11942	0.000935529	0.00685103	2.16424
[truncated: 58,584 more rows]
